# Supplementary material for: Whole-transcriptome analysis of BLV-infected cows reveals downregulation of immune response genes in high proviral loads cows
Source: Front Vet Sci. 2025 Apr 2;12:1550646. doi: 10.3389/fvets.2025.1550646 (PMC12001038; doi:10.3389/fvets.2025.1550646)
Supplement: Supplementary file 1 [file Data_Sheet_1.XLSX]

## Sheet: Table S4
Ensembl gene ID	Symbol	Chromosome	DNA strand 1	Gene start (pb)	Gene end (pb)	Biotype	logFC	logCPM	p-value	q-value
ENSBTAG00000029237	5S_rRNA	4	1	112318247	112318367	rRNA	-1.11198	1.43214	0.000417127	0.00654
ENSBTAG00000020583	AASDH	6	-1	71742769	71771956	protein_coding	0.626067	4.03542	0.00398747	0.0307
ENSBTAG00000012279	AASDHPPT	15	-1	1567371	1595200	protein_coding	0.641578	5.12062	0.00439489	0.0328
ENSBTAG00000020661	ABCA1	8	-1	94603862	94719841	protein_coding	1.40469	1.56337	0.00336336	0.0274
ENSBTAG00000014903	ABCA3	25	-1	1794637	1828602	protein_coding	-0.810848	6.57207	4.7e-05	0.00135
ENSBTAG00000006896	ABCA9	19	1	61493353	61539725	protein_coding	-1.31846	-0.623865	0.00777012	0.0479
ENSBTAG00000017053	ABCB10	28	-1	1471776	1494454	protein_coding	0.723229	4.31439	0.00129962	0.0145
ENSBTAG00000052869	ABCC1	NKLS02001928.1	1	494661	507859	protein_coding	-1.89646	1.63905	0.00107388	0.0127
ENSBTAG00000045580	ABCC4	NKLS02001494.1	1	68776	98861	protein_coding	5.71558	0.494077	6.24e-28	2.78e-24
ENSBTAG00000000983	ABCC8	15	1	35030366	35109463	protein_coding	-2.09156	-0.17277	1.81e-05	0.000679
ENSBTAG00000019854	ABCE1	17	-1	13156554	13187394	protein_coding	1.36274	4.05592	5.73e-06	0.000286
ENSBTAG00000021272	ABCG1	1	1	142488705	142561127	protein_coding	0.79823	3.41288	0.00103319	0.0124
ENSBTAG00000010339	ABHD11	25	1	33530965	33533374	protein_coding	0.848062	4.15408	0.00270418	0.0238
ENSBTAG00000053854	ABHD14A	22	-1	48954795	48957705	protein_coding	-0.986652	1.92031	0.000355271	0.00586
ENSBTAG00000037377	ABHD14B	22	1	48962168	48965810	protein_coding	-0.695082	6.69775	1.5e-05	0.000586
ENSBTAG00000025167	ABHD15	19	-1	20816663	20821639	protein_coding	-1.54434	-1.05258	0.00242548	0.0223
ENSBTAG00000006816	ABHD17B	8	-1	48108615	48157205	protein_coding	0.968671	2.92364	0.000889966	0.0111
ENSBTAG00000025809	ABHD8	7	1	5822739	5829866	protein_coding	-0.723157	4.9144	0.000771952	0.0103
ENSBTAG00000015026	ABL2	16	-1	60462909	60558239	protein_coding	-1.0432	2.22354	0.000199429	0.00394
ENSBTAG00000004899	ABLIM1	26	-1	34909133	35229900	protein_coding	1.17449	2.63678	0.00718671	0.0456
ENSBTAG00000015926	ABLIM2	6	-1	114318700	114465544	protein_coding	1.83124	0.812725	0.00358743	0.0286
ENSBTAG00000018238	ABTB1	22	-1	59833785	59839048	protein_coding	-0.907467	10.2388	0.00161352	0.0169
ENSBTAG00000005923	ABTB2	15	-1	64746521	64932891	protein_coding	-0.824308	4.34081	7.24e-06	0.000338
ENSBTAG00000022058	ACACB	17	-1	63845551	63976145	protein_coding	0.795216	5.32981	0.00128113	0.0144
ENSBTAG00000008465	ACCS	15	1	74175866	74199580	protein_coding	1.06891	4.49394	8.42e-08	1.15e-05
ENSBTAG00000016337	ACOT13	23	-1	33069547	33082602	protein_coding	1.10947	1.82679	0.00284008	0.0247
ENSBTAG00000021202	ACOT7	16	1	46978211	47087033	protein_coding	-0.994004	5.90574	1.78e-07	2.09e-05
ENSBTAG00000020371	ACOT8	13	-1	74608944	74621591	protein_coding	-0.644316	4.47833	0.00524857	0.0367
ENSBTAG00000004297	ACOXL	11	-1	1237943	1576166	protein_coding	-0.91122	2.26923	0.0023289	0.0217
ENSBTAG00000021301	ACSF2	19	-1	36241221	36273291	protein_coding	-0.642426	6.1881	0.000829396	0.0107
ENSBTAG00000014614	ACTA2	26	-1	10626803	10679430	protein_coding	-0.999479	1.37349	0.00191541	0.0191
ENSBTAG00000009761	ACTR2	11	1	63594845	63632511	protein_coding	0.907165	6.92737	6.29e-05	0.00172
ENSBTAG00000013842	ACTR6	5	1	64170245	64189511	protein_coding	0.968506	3.18904	7.04e-05	0.00186
ENSBTAG00000018105	ACVR2B	22	1	11825773	11855763	protein_coding	-1.10353	2.10987	0.000791641	0.0104
ENSBTAG00000001735	ADAM11	19	1	44482064	44507278	protein_coding	1.72254	4.80386	1.21e-08	2.48e-06
ENSBTAG00000003836	ADAM19	7	-1	69121471	69210620	protein_coding	0.97122	3.99656	0.000319279	0.00545
ENSBTAG00000023146	ADAM32	27	1	34246204	34420189	protein_coding	1.6714	-0.400596	0.00257703	0.0232
ENSBTAG00000023832	ADAM8	26	1	25733217	25745433	protein_coding	-0.855033	6.74037	1.91e-05	0.000712
ENSBTAG00000017455	ADAM9	27	1	34152270	34242502	protein_coding	1.22552	3.08097	0.000179365	0.00368
ENSBTAG00000014207	ADAMTS10	7	-1	17159713	17179480	protein_coding	-1.0531	6.42709	0.000120412	0.00272
ENSBTAG00000014665	ADAMTS2	7	1	2015432	2260856	protein_coding	-0.696297	5.04273	0.00634243	0.0419
ENSBTAG00000007519	ADAR	3	1	15968147	15994363	protein_coding	0.725292	4.96879	0.00330494	0.0271
ENSBTAG00000015669	ADAT1	18	-1	2870001	2921632	protein_coding	1.13882	3.774	4.4e-06	0.000234
ENSBTAG00000003265	ADD3	26	1	30579476	30711953	protein_coding	0.600086	7.40217	0.00241118	0.0222
ENSBTAG00000021818	ADGRE5	7	-1	11353129	11371722	protein_coding	-0.756398	9.09887	4.65e-05	0.00134
ENSBTAG00000021609	ADGRF1	23	-1	20213988	20258614	protein_coding	1.2072	3.40737	3.02e-05	0.000998
ENSBTAG00000038141	ADGRG1	18	1	25595310	25641535	protein_coding	-0.945948	6.86969	0.00473415	0.0343
ENSBTAG00000005916	ADNP2	24	-1	438848	470317	protein_coding	0.948646	3.28928	0.00142587	0.0156
ENSBTAG00000016944	ADORA2A	17	-1	71592531	71608102	protein_coding	-0.701853	5.56087	0.00143851	0.0157
ENSBTAG00000007581	ADORA2B	19	-1	33482107	33502631	protein_coding	1.23242	5.24177	4.15e-05	0.00124
ENSBTAG00000039292	ADRA2A	26	1	31588592	31589998	protein_coding	2.01317	3.39334	4.33e-09	1.11e-06
ENSBTAG00000013885	ADSS2	16	1	32767321	32799776	protein_coding	0.588912	5.0714	0.00459813	0.0337
ENSBTAG00000012237	AEBP1	4	-1	77200840	77209981	protein_coding	1.583	4.96012	9.05e-07	7.38e-05
ENSBTAG00000010818	AEBP2	5	-1	90468635	90530352	protein_coding	0.895132	4.69596	0.000252035	0.00461
ENSBTAG00000019948	AFAP1L1	7	1	60664747	60740423	protein_coding	1.18797	2.92576	0.000600149	0.0086
ENSBTAG00000006491	AGL	3	-1	43353479	43432848	protein_coding	0.975745	1.8089	0.00703667	0.045
ENSBTAG00000004922	AGPAT5	27	1	5810038	5856711	protein_coding	1.36518	2.38594	7.27e-06	0.000338
ENSBTAG00000001257	AGTPBP1	8	-1	78856517	79055459	protein_coding	0.731997	3.17385	0.0072948	0.046
ENSBTAG00000009384	AGTRAP	16	-1	41927836	41947957	protein_coding	-0.720087	6.27848	0.000835732	0.0107
ENSBTAG00000017958	AHI1	9	-1	73330850	73549768	protein_coding	1.20707	4.18871	0.000328096	0.00554
ENSBTAG00000052140	AIF1L	11	1	101296503	101321933	protein_coding	-1.76429	-1.23341	0.00168113	0.0175
ENSBTAG00000046192	AK6	20	1	10375646	10389675	protein_coding	1.02218	2.22298	0.000205953	0.00402
ENSBTAG00000016854	AK7	21	1	61274471	61343081	protein_coding	2.48722	1.72829	1.7e-15	2.3e-12
ENSBTAG00000051600	AKAP7	9	1	69291557	69325226	protein_coding	1.54136	0.274025	0.00112996	0.0132
ENSBTAG00000017306	AKNA	8	-1	103556544	103604933	protein_coding	-0.588981	8.29088	0.000265669	0.00479
ENSBTAG00000038260	AKR1E2	13	-1	43870665	43881668	protein_coding	1.33821	0.457841	0.00080129	0.0105
ENSBTAG00000004118	ALAS1	22	-1	48689674	48704126	protein_coding	-0.745842	5.22736	0.000412035	0.00648
ENSBTAG00000013178	ALAS2	X	-1	92485200	92512358	protein_coding	-1.36281	3.85052	0.00161355	0.0169
ENSBTAG00000000088	ALCAM	1	1	49930775	50160291	protein_coding	-0.806901	3.44348	0.00286682	0.0249
ENSBTAG00000030335	ALDH4A1	2	1	133756949	133790322	protein_coding	-0.631823	5.70931	0.000859111	0.0109
ENSBTAG00000018469	ALDH6A1	10	-1	85428884	85447592	protein_coding	1.17648	2.9356	0.000297177	0.00518
ENSBTAG00000014284	ALPK2	24	-1	57611636	57740561	protein_coding	-0.83411	4.10078	0.0018234	0.0184
ENSBTAG00000001022	AMDHD2	25	1	2016991	2025775	protein_coding	-0.824698	7.47586	4.63e-05	0.00134
ENSBTAG00000002025	AMIGO2	5	1	33169556	33172868	protein_coding	1.79734	3.12874	9.94e-05	0.0024
ENSBTAG00000046668	ANG2	10	-1	26401174	26413011	protein_coding	-1.00502	3.03368	0.00776712	0.0479
ENSBTAG00000003702	ANGEL2	16	1	70580072	70598523	protein_coding	0.625767	4.06138	0.00318753	0.0267
ENSBTAG00000002473	ANGPTL4	7	1	17005585	17012660	protein_coding	-0.918168	1.98706	0.00489044	0.035
ENSBTAG00000004912	ANKRD17	6	-1	88187894	88354991	protein_coding	0.65088	6.55897	0.000575403	0.00836
ENSBTAG00000024815	ANKRD28	1	-1	152701411	152833098	protein_coding	1.00855	3.51944	0.00804358	0.049
ENSBTAG00000008365	ANKRD34A	3	1	21413252	21415922	protein_coding	1.44614	0.28546	0.00104032	0.0124
ENSBTAG00000010882	ANKRD9	21	-1	67251762	67254853	protein_coding	-1.23586	1.39585	0.00182778	0.0184
ENSBTAG00000009218	ANLN	4	-1	60772368	60825953	protein_coding	1.87037	1.21212	8.71e-06	0.000388
ENSBTAG00000054911	ANO9	29	1	50845009	50867717	protein_coding	-0.990507	4.33209	0.00013359	0.00294
ENSBTAG00000016881	ANPEP	21	-1	21195680	21213021	protein_coding	-1.53272	1.04095	1.04e-05	0.000443
ENSBTAG00000018119	AOAH	4	1	60544208	60732292	protein_coding	1.14796	4.77781	9.43e-08	1.25e-05
ENSBTAG00000000699	AOPEP	8	1	81197389	81619574	protein_coding	-0.630101	5.94494	0.000126266	0.00282
ENSBTAG00000010584	AP2S1	18	-1	53925647	53935418	protein_coding	-0.601779	5.84614	0.00428683	0.0323
ENSBTAG00000008439	AP5S1	13	-1	51378950	51383204	protein_coding	-0.63545	3.83809	0.00486932	0.0349
ENSBTAG00000002745	APEX1	10	-1	26670901	26673480	protein_coding	0.814631	6.42494	6.68e-05	0.00179
ENSBTAG00000040244	APOL3	5	1	74600517	74612469	protein_coding	0.691503	7.50343	0.00202781	0.0198
ENSBTAG00000008833	APOM	23	-1	27641580	27643685	protein_coding	-0.609253	4.08002	0.00265252	0.0235
ENSBTAG00000008493	AQP3	8	-1	75194687	75200704	protein_coding	-0.625631	2.96995	0.00824758	0.0499
ENSBTAG00000009366	ARF5	4	1	91819098	91822148	protein_coding	-0.67019	5.32181	0.000190958	0.00383
ENSBTAG00000014691	ARFGEF1	14	-1	31303246	31456543	protein_coding	0.634065	6.63187	0.00257885	0.0232
ENSBTAG00000001945	ARG2	10	1	79498980	79534600	protein_coding	-0.755456	4.11597	0.0040861	0.0313
ENSBTAG00000016501	ARHGAP1	15	-1	76622892	76639557	protein_coding	-0.594054	8.07655	0.00235484	0.0218
ENSBTAG00000002531	ARHGAP10	17	-1	10027735	10405085	protein_coding	-0.927346	4.13645	7.29e-05	0.0019
ENSBTAG00000020100	ARHGAP11A	10	-1	30064006	30087255	protein_coding	1.39551	2.2052	0.000131479	0.00291
ENSBTAG00000007878	ARHGAP22	28	-1	42821393	43000626	protein_coding	-0.916787	1.79307	0.00472433	0.0343
ENSBTAG00000003959	ARHGAP24	6	1	100718857	100887281	protein_coding	1.01623	4.44104	0.000792285	0.0104
ENSBTAG00000000210	ARHGAP31	1	1	64083127	64203306	protein_coding	-0.700102	4.33394	0.000699001	0.00955
ENSBTAG00000018403	ARHGAP9	5	1	55984863	55992412	protein_coding	-0.668194	6.45402	0.00135647	0.015
ENSBTAG00000000684	ARHGEF10L	2	-1	134985221	135154958	protein_coding	0.700761	7.88102	0.00647093	0.0423
ENSBTAG00000021343	ARHGEF12	15	1	30922864	31090062	protein_coding	0.626699	3.49159	0.00327647	0.0271
ENSBTAG00000013401	ARHGEF40	10	-1	26001808	26023736	protein_coding	-1.13301	3.64893	1.62e-05	0.000614
ENSBTAG00000008607	ARID3A	7	1	43469763	43498705	protein_coding	0.906541	3.45434	0.000795973	0.0104
ENSBTAG00000014090	ARID5A	11	1	2557613	2569332	protein_coding	-0.844243	7.69189	6.16e-05	0.00169
ENSBTAG00000011883	ARL1	5	-1	65275298	65284728	protein_coding	0.645666	3.73551	0.00215589	0.0206
ENSBTAG00000002238	ARL2	29	1	43227243	43235042	protein_coding	-0.672455	4.588	0.00465377	0.034
ENSBTAG00000004844	ARL2BP	18	1	25251821	25257892	protein_coding	0.852246	4.03829	6.64e-05	0.00179
ENSBTAG00000049516	ARL6IP1	25	-1	16433450	16442049	protein_coding	0.585547	6.20432	0.00454491	0.0335
ENSBTAG00000012902	ARL8B	22	-1	21234916	21281338	protein_coding	0.807224	4.7878	0.00103349	0.0124
ENSBTAG00000036087	ARMC2	9	-1	41196568	41316355	protein_coding	0.696228	2.74249	0.00775766	0.0479
ENSBTAG00000002374	ARMC5	25	1	27493317	27500855	protein_coding	-0.813794	4.26501	4.24e-05	0.00126
ENSBTAG00000019952	ARMC8	1	-1	130822345	130930767	protein_coding	0.594174	4.0194	0.00324406	0.0269
ENSBTAG00000011822	ARMH1	3	-1	101292352	101355267	protein_coding	-1.36136	0.722175	0.00251474	0.0229
ENSBTAG00000035587	ARRB2	19	-1	26634449	26643103	protein_coding	-0.81994	7.38615	0.000368169	0.00601
ENSBTAG00000039335	ARRDC2	7	-1	5175099	5179620	protein_coding	0.602776	7.18983	0.00816697	0.0496
ENSBTAG00000007116	ARRDC3	7	-1	90839565	90853620	protein_coding	1.32638	6.00078	1.24e-07	1.54e-05
ENSBTAG00000018252	ARRDC4	21	-1	8734781	8749130	protein_coding	1.33181	4.59562	8.66e-08	1.17e-05
ENSBTAG00000010637	ARSG	19	-1	61782347	61886528	protein_coding	-1.26645	2.27974	2.08e-05	0.000766
ENSBTAG00000010954	ART3	6	1	90865633	91007790	protein_coding	1.33514	-0.0528861	0.00189642	0.0189
ENSBTAG00000018805	ASB13	13	1	43031397	43046767	protein_coding	0.774065	1.93301	0.00390561	0.0304
ENSBTAG00000007109	ASB2	21	-1	58530348	58579232	protein_coding	-0.982725	1.67039	0.00124244	0.0141
ENSBTAG00000008973	ASB6	11	-1	100031083	100036799	protein_coding	-0.62295	6.05449	0.000392554	0.00628
ENSBTAG00000020747	ASS1	11	1	100770166	100822252	protein_coding	-0.757575	5.23252	0.000691666	0.0095
ENSBTAG00000002002	ATAD2	14	1	16473279	16519326	protein_coding	1.08951	4.06814	0.000356478	0.00587
ENSBTAG00000007058	ATG2A	29	-1	43117321	43138368	protein_coding	-1.01708	8.30675	1.88e-08	3.64e-06
ENSBTAG00000020608	ATG9A	2	-1	107170269	107179679	protein_coding	-0.722908	6.76016	0.000162297	0.00341
ENSBTAG00000003111	ATM	15	1	17853846	17996481	protein_coding	0.847277	4.19042	0.00123948	0.0141
ENSBTAG00000017543	ATP23	5	-1	55516050	55539039	protein_coding	0.685121	4.10489	0.00112495	0.0131
ENSBTAG00000011626	ATP2C1	1	-1	138872223	139026120	protein_coding	0.812029	5.25415	0.000829447	0.0107
ENSBTAG00000019961	ATP4B	12	-1	86741907	86746988	protein_coding	-1.21932	3.65039	3.84e-06	0.000214
ENSBTAG00000007272	ATP6V0A2	17	-1	51954039	51993763	protein_coding	1.01152	3.57636	0.000155342	0.00329
ENSBTAG00000043564	ATP8	MT	1	8129	8329	protein_coding	2.68154	4.99747	2.36e-08	4.33e-06
ENSBTAG00000017709	ATRNL1	26	1	35537128	36348728	protein_coding	3.44249	-1.11697	3.93e-08	6.14e-06
ENSBTAG00000038434	ATRX	X	1	74597105	74880603	protein_coding	1.36207	3.24047	0.000315005	0.0054
ENSBTAG00000001717	AURKB	19	-1	27835752	27840596	protein_coding	1.00629	2.65706	0.00279189	0.0244
ENSBTAG00000007943	AZIN1	14	1	61585944	61617025	protein_coding	0.688184	7.75558	0.00582286	0.0395
ENSBTAG00000013750	B3GALNT2	28	-1	8187545	8253106	protein_coding	1.22401	2.29036	5.38e-05	0.00151
ENSBTAG00000001359	B3GNT7	2	1	119174753	119179729	protein_coding	-0.84111	2.69746	0.00423525	0.032
ENSBTAG00000044063	B4GALT6	24	1	25459771	25526155	protein_coding	2.3543	3.7784	4.17e-10	1.33e-07
ENSBTAG00000000394	BACE2	1	1	141381147	141486921	protein_coding	-1.40777	0.542217	0.000323951	0.00549
ENSBTAG00000005355	BAG2	23	-1	3040820	3050862	protein_coding	0.98305	4.12236	8.16e-06	0.00037
ENSBTAG00000014100	BAIAP3	25	1	1056554	1070398	protein_coding	-1.28922	2.76982	6.27e-05	0.00172
ENSBTAG00000015297	BANK1	6	-1	22695492	23016141	protein_coding	1.42013	7.0578	1.04e-07	1.35e-05
ENSBTAG00000011982	BATF3	16	1	70845328	70859124	protein_coding	-1.01234	3.84919	0.00231885	0.0216
ENSBTAG00000020164	BAZ1A	21	-1	45116769	45202855	protein_coding	0.71541	5.84484	0.00495059	0.0353
ENSBTAG00000014150	BBLN	11	1	98789901	98793297	protein_coding	-0.972591	7.47066	0.00176055	0.018
ENSBTAG00000016705	BCAS2	3	1	28755534	28769812	protein_coding	-0.708166	5.73664	0.00071579	0.0097
ENSBTAG00000016534	BCL11A	11	-1	43208567	43311324	protein_coding	1.09936	4.433	1.27e-05	0.000518
ENSBTAG00000019692	BCL2L2	10	-1	21602048	21606907	protein_coding	0.700888	2.69324	0.00518309	0.0364
ENSBTAG00000021962	BCLAF3	X	1	123192208	123244045	protein_coding	0.953943	3.34832	0.00127056	0.0143
ENSBTAG00000020566	BCR	17	-1	71710952	71794863	protein_coding	-0.786345	3.1222	0.00135844	0.015
ENSBTAG00000039813	BDMD1	21	1	34746523	34754746	protein_coding	-1.97939	0.15951	0.00170737	0.0176
ENSBTAG00000011186	BEST1	29	1	40467592	40477419	protein_coding	3.04129	-1.90393	1.48e-05	0.000581
ENSBTAG00000017659	BFSP2	1	-1	135950798	136027624	protein_coding	-1.36279	2.59423	1.86e-05	0.000697
ENSBTAG00000030575	BHLHE41	5	1	83818249	83821356	protein_coding	1.21582	2.61249	7e-05	0.00185
ENSBTAG00000019588	BLA-DQB	23	1	25672686	25680506	protein_coding	-2.12971	10.2913	2.17e-21	7.25e-18
ENSBTAG00000021358	BLNK	26	-1	17515994	17644805	protein_coding	1.45086	5.82913	5.48e-16	9.16e-13
ENSBTAG00000011918	BLOC1S1	5	-1	57538198	57541849	protein_coding	-0.671234	6.29249	0.000166825	0.0035
ENSBTAG00000003766	BLOC1S4	6	1	113216655	113218143	protein_coding	0.615433	3.98914	0.00621229	0.0413
ENSBTAG00000012250	BLOC1S6	10	-1	64883550	64898805	protein_coding	0.968067	2.36502	0.00808477	0.0492
ENSBTAG00000015584	BMI1	13	1	23430468	23440823	protein_coding	1.00351	3.80325	9.93e-06	0.000426
ENSBTAG00000007608	BMT2	4	1	55467396	55544715	protein_coding	0.958188	1.77457	0.00350826	0.0282
ENSBTAG00000008711	BOK	3	1	120646406	120658685	protein_coding	-2.10321	0.709077	1.45e-06	0.000102
ENSBTAG00000012208	BOLA	23	1	27871206	27875056	protein_coding	-1.21973	5.85786	7.06e-05	0.00186
ENSBTAG00000006490	BOLA-DOA	23	-1	7315559	7323441	protein_coding	0.599004	6.9245	0.00104243	0.0125
ENSBTAG00000013919	BOLA-DRB3	23	1	25723715	25735337	protein_coding	-0.719157	9.63165	0.00642223	0.0422
ENSBTAG00000005146	BoLA-NC1	23	-1	28525598	28527983	protein_coding	-1.05657	9.37335	3.43e-08	5.73e-06
ENSBTAG00000008632	BOLA2B	25	1	26131819	26132468	protein_coding	-0.701619	4.39709	0.00423396	0.032
ENSBTAG00000001168	BRAP	17	-1	55314762	55345115	protein_coding	1.03383	4.75612	0.000115304	0.00264
ENSBTAG00000022520	BRCA1	19	-1	43069372	43139018	protein_coding	0.99526	3.03158	0.000382358	0.00615
ENSBTAG00000000988	BRCA2	12	-1	28616747	28667820	protein_coding	1.1336	3.18729	0.00086627	0.0109
ENSBTAG00000002495	BRD4	7	1	7854283	7884854	protein_coding	0.634539	4.88767	0.00489821	0.035
ENSBTAG00000001852	BREH1	18	1	24745103	24771960	protein_coding	-1.12376	2.84118	7.86e-05	0.002
ENSBTAG00000015936	BRINP1	8	-1	108636487	108834428	protein_coding	-1.72788	0.893228	0.00114207	0.0133
ENSBTAG00000018400	BRMS1L	21	1	46014364	46058395	protein_coding	0.745587	1.85157	0.00701038	0.0448
ENSBTAG00000007595	BROX	16	1	26208022	26226551	protein_coding	0.879786	3.70313	0.00029044	0.00509
ENSBTAG00000016648	BSG	7	1	43201562	43208656	protein_coding	-0.59048	7.31581	0.004707	0.0343
ENSBTAG00000029982	bta-mir-142	19	-1	9301432	9301518	miRNA	-0.797152	3.46173	0.0017511	0.0179
ENSBTAG00000048656	bta-mir-2285t	3	-1	7932273	7932355	miRNA	1.73239	-1.33671	0.000529436	0.00785
ENSBTAG00000006167	BTBD8	3	-1	51223913	51316954	protein_coding	1.00546	4.00744	1.44e-05	0.000567
ENSBTAG00000019250	BTK	X	1	50826738	50860719	protein_coding	0.768076	7.13001	3.38e-06	0.000192
ENSBTAG00000007237	BUB1B	10	1	35786200	35841256	protein_coding	1.53418	1.24426	0.000207166	0.00404
ENSBTAG00000045822	C15H11orf96	15	1	74043979	74045355	protein_coding	-1.04473	1.56843	0.00634237	0.0419
ENSBTAG00000014511	C16H1orf159	16	1	51375151	51400873	protein_coding	-0.707628	5.53642	0.000308385	0.00531
ENSBTAG00000054406	C18H19orf33	18	1	48119157	48121108	protein_coding	-1.32296	1.21284	4.35e-05	0.00128
ENSBTAG00000004995	C1GALT1	4	1	15276632	15320627	protein_coding	0.968941	3.96223	0.00376901	0.0295
ENSBTAG00000017569	C20H5orf22	20	-1	41983392	41999154	protein_coding	0.870137	0.967063	0.00434777	0.0326
ENSBTAG00000007461	C20H5orf34	20	1	31304242	31331077	protein_coding	0.81767	3.03793	0.00361874	0.0287
ENSBTAG00000004929	C20H5orf51	20	-1	32612381	32634378	protein_coding	1.31405	4.4812	2.73e-07	2.94e-05
ENSBTAG00000020496	C23H6orf62	23	1	33054916	33067994	protein_coding	0.774114	7.18577	9.56e-07	7.5e-05
ENSBTAG00000003550	C29H11orf54	29	-1	1056371	1080650	protein_coding	0.877262	2.34068	0.00467519	0.0341
ENSBTAG00000021259	C2CD2	1	-1	142142610	142204837	protein_coding	-1.22416	0.140829	0.00348237	0.0281
ENSBTAG00000001673	C2CD5	5	1	87691740	87783526	protein_coding	0.620554	5.6523	0.00161667	0.0169
ENSBTAG00000009952	C2H2orf69	2	1	88480800	88492586	protein_coding	1.51762	1.09996	0.000665678	0.00926
ENSBTAG00000013486	C5H12orf66	5	1	49488842	49511314	protein_coding	1.03121	0.269222	0.00648726	0.0424
ENSBTAG00000002525	C7H19orf53	7	-1	11871938	11877365	protein_coding	-0.715746	5.42851	0.000496942	0.00748
ENSBTAG00000003240	C8H9orf152	8	-1	99746343	99752613	protein_coding	-1.08045	0.740512	0.00647866	0.0423
ENSBTAG00000034222	CAB39L	12	-1	18919920	19003107	protein_coding	0.995931	4.67845	0.00109667	0.0129
ENSBTAG00000026461	CACNA1H	25	1	930615	988927	protein_coding	-1.20709	3.4203	0.000977232	0.0119
ENSBTAG00000047491	CACNA1S	16	-1	79599108	79660665	protein_coding	-0.975765	3.42418	0.000153286	0.00327
ENSBTAG00000033222	CALR3	7	1	6521111	6546714	protein_coding	1.69986	-0.123341	1.5e-05	0.000587
ENSBTAG00000014463	CAMK2D	6	1	11800357	12107600	protein_coding	1.19158	5.9353	4.91e-06	0.000256
ENSBTAG00000009156	CAMK2N1	2	1	132136807	132139923	protein_coding	1.14473	4.28758	0.000171697	0.00359
ENSBTAG00000035662	CAMK4	7	1	110296879	110565532	protein_coding	-0.839279	4.31457	7.84e-05	0.002
ENSBTAG00000010815	CAMKK2	17	1	53870785	53920434	protein_coding	1.3883	1.5023	3.36e-05	0.00107
ENSBTAG00000005432	CAPG	11	1	49587704	49605849	protein_coding	-0.835954	6.40266	0.000189736	0.00383
ENSBTAG00000002809	CAPN10	3	1	119973442	119983832	protein_coding	-0.847698	6.10312	2.61e-05	0.0009
ENSBTAG00000006479	CAPN7	1	1	152232655	152284372	protein_coding	0.587663	5.99665	0.00409329	0.0313
ENSBTAG00000016744	CAPRIN1	15	1	64661600	64697021	protein_coding	0.756311	6.67749	3.78e-05	0.00116
ENSBTAG00000004072	CAPZA2	4	-1	51491712	51546693	protein_coding	0.740518	4.18373	0.001253	0.0142
ENSBTAG00000008204	CARNMT1	8	-1	51058247	51098110	protein_coding	1.74098	0.874311	3.39e-06	0.000192
ENSBTAG00000011313	CASP8AP2	9	-1	60369226	60403669	protein_coding	1.10749	2.24069	0.00389478	0.0303
ENSBTAG00000009494	CBLC	18	1	52541136	52556926	protein_coding	-1.2356	4.00446	2.26e-05	0.000819
ENSBTAG00000049437	CBX3	4	-1	69722997	69734069	protein_coding	0.73436	4.84671	9.35e-05	0.00231
ENSBTAG00000046724	CBX6	5	-1	110466292	110475491	protein_coding	0.788616	2.94895	0.00205258	0.0199
ENSBTAG00000039132	CC2D2B	26	1	17299670	17358772	protein_coding	1.7247	0.809262	0.00013115	0.00291
ENSBTAG00000033457	CCAR1	28	1	25046261	25093181	protein_coding	0.890665	6.80885	3.65e-07	3.82e-05
ENSBTAG00000011517	CCDC106	18	-1	61893703	61897283	protein_coding	-0.731201	3.76138	0.00136647	0.0151
ENSBTAG00000015841	CCDC115	2	-1	1314158	1318235	protein_coding	0.736491	3.44846	0.00263933	0.0235
ENSBTAG00000012069	CCDC167	23	-1	11373453	11389074	protein_coding	-0.585542	4.84657	0.00436655	0.0327
ENSBTAG00000027321	CCDC18	3	-1	50177447	50290702	protein_coding	1.58867	2.74459	2.9e-06	0.000169
ENSBTAG00000002390	CCDC184	5	-1	32109728	32111603	protein_coding	-1.63015	-1.06036	0.00480264	0.0346
ENSBTAG00000047626	CCDC188	17	-1	73014570	73019566	protein_coding	-1.13292	1.24606	0.00122749	0.014
ENSBTAG00000011834	CCDC47	19	-1	48011800	48032907	protein_coding	0.786148	4.98345	4.47e-05	0.0013
ENSBTAG00000019321	CCDC57	19	1	50662216	50773701	protein_coding	-1.27232	5.90756	3.02e-09	8.07e-07
ENSBTAG00000003527	CCDC62	17	-1	52703453	52724998	protein_coding	1.02872	1.57029	0.00102788	0.0124
ENSBTAG00000050187	CCDC62	17	-1	52726827	52746156	protein_coding	1.31107	-0.182269	0.00060282	0.00862
ENSBTAG00000006581	CCDC82	15	1	13851990	13883572	protein_coding	0.7348	4.81969	0.000103101	0.00245
ENSBTAG00000040190	CCDC88B	29	1	42630756	42645750	protein_coding	-1.10434	6.87851	2.18e-07	2.43e-05
ENSBTAG00000014434	CCHCR1	23	1	27992754	28004146	protein_coding	-0.686063	5.10703	0.00310647	0.0263
ENSBTAG00000025250	CCL3	19	1	14243466	14362161	protein_coding	-1.17106	8.52567	2.07e-06	0.000133
ENSBTAG00000025257	CCL4	19	-1	14339700	14341265	protein_coding	-1.02571	9.18726	0.000150846	0.00325
ENSBTAG00000053649	CCL5	19	1	14508970	14516896	protein_coding	-1.41061	8.48803	6.03e-07	5.53e-05
ENSBTAG00000004943	CCNA2	6	1	3425574	3431686	protein_coding	1.11748	1.63007	0.00541187	0.0375
ENSBTAG00000008466	CCNB1IP1	10	1	26794963	26802885	protein_coding	1.19604	0.936361	0.000289324	0.00509
ENSBTAG00000004735	CCNE1	18	1	40424330	40434833	protein_coding	1.70099	5.78613	1.13e-13	1.26e-10
ENSBTAG00000004906	CCNE2	14	1	69448183	69460811	protein_coding	1.63286	0.246906	0.000637495	0.009
ENSBTAG00000006607	CCNG1	7	1	75115945	75123209	protein_coding	0.805603	6.87712	5.62e-07	5.23e-05
ENSBTAG00000033685	CCNJ	26	1	17413335	17429691	protein_coding	1.88177	0.91133	0.000394379	0.00628
ENSBTAG00000046626	CCNP	18	-1	49618631	49626455	protein_coding	1.23616	0.862069	0.00188808	0.0189
ENSBTAG00000014158	CCNT2	2	-1	62319905	62352405	protein_coding	0.597078	6.29511	0.00267372	0.0237
ENSBTAG00000003960	CCP110	25	1	17132655	17154455	protein_coding	1.17906	2.21641	0.00148632	0.016
ENSBTAG00000015133	CCR7	19	-1	40775267	40786420	protein_coding	-0.882557	7.95798	1.07e-05	0.000453
ENSBTAG00000004343	CCS	29	1	44628778	44643562	protein_coding	-0.646126	6.96294	0.000617191	0.00878
ENSBTAG00000008184	CCT6A	25	1	27727918	27738084	protein_coding	0.860451	5.95351	1.1e-06	8.24e-05
ENSBTAG00000006360	CD180	20	1	12417798	12432414	protein_coding	1.10158	3.81795	0.000890363	0.0111
ENSBTAG00000054063	CD1A	3	-1	11858601	11863244	protein_coding	-2.81495	-0.821248	0.000954574	0.0118
ENSBTAG00000039366	CD1A (LOC515418)	3	-1	11417226	11422750	protein_coding	1.59259	4.19178	2.31e-06	0.000142
ENSBTAG00000022893	CD1B	3	-1	11746000	11749447	protein_coding	-2.88326	-0.217475	0.00453919	0.0335
ENSBTAG00000024960	CD1D	3	-1	12021859	12154133	protein_coding	0.596655	6.08077	0.000287915	0.00508
ENSBTAG00000039993	CD1D	3	-1	11914670	11919678	protein_coding	0.894707	6.74533	2.1e-06	0.000134
ENSBTAG00000017256	CD2	3	-1	26468671	26483254	protein_coding	-0.973644	5.72521	1.38e-07	1.7e-05
ENSBTAG00000001235	CD200R1L	1	-1	57639751	57681112	protein_coding	0.782928	3.33557	0.00408532	0.0313
ENSBTAG00000007312	CD209	7	-1	16586871	16589914	protein_coding	-1.43312	1.08851	0.00619772	0.0413
ENSBTAG00000011887	CD22	18	1	46035958	46049444	protein_coding	0.961867	9.51698	8.34e-10	2.54e-07
ENSBTAG00000012700	CD247	3	1	1182748	1266862	protein_coding	-0.769601	7.73711	2.34e-06	0.000143
ENSBTAG00000000322	CD2AP	23	1	20602899	20689496	protein_coding	0.766937	5.46207	0.000920193	0.0114
ENSBTAG00000000812	CD300A	19	-1	56935114	56953144	protein_coding	0.696776	4.77109	0.000605663	0.00864
ENSBTAG00000053365	CD300E	19	1	56769589	56781204	protein_coding	-1.49543	-0.0124962	0.0024596	0.0225
ENSBTAG00000006452	CD3D	15	-1	29019465	29023621	protein_coding	-0.705581	7.1308	9.83e-05	0.00237
ENSBTAG00000015710	CD3E	15	1	29004371	29015210	protein_coding	-0.955792	9.30583	4.25e-06	0.000229
ENSBTAG00000003255	CD4	5	-1	103631360	103654878	protein_coding	-0.807107	8.48312	4.26e-05	0.00126
ENSBTAG00000011578	CD44	15	1	65649433	65737462	protein_coding	-0.909891	9.16019	8.38e-06	0.000376
ENSBTAG00000006984	CD55	16	1	5250021	5279400	protein_coding	1.25292	7.51451	0.000152492	0.00327
ENSBTAG00000018367	CD6	29	1	37311028	37367705	protein_coding	-1.23882	7.5492	1.19e-08	2.48e-06
ENSBTAG00000011931	CD63	5	1	57528943	57532768	protein_coding	-0.827517	6.81834	0.000664103	0.00925
ENSBTAG00000002135	CD69	5	1	100297983	100305080	protein_coding	-0.810439	6.34814	0.000431786	0.00671
ENSBTAG00000011359	CD7	19	1	50542282	50545928	protein_coding	-1.0734	4.63123	2.05e-06	0.000132
ENSBTAG00000009752	CD70	7	1	17903865	17908687	protein_coding	1.85564	1.40646	1.45e-06	0.000102
ENSBTAG00000001882	CD79A	18	-1	51344675	51348682	protein_coding	0.740235	8.8881	3.53e-05	0.0011
ENSBTAG00000044204	CD79B	19	-1	48132030	48135645	protein_coding	1.116	8.23652	1.17e-08	2.48e-06
ENSBTAG00000021141	CD8A	11	1	48118023	48125256	protein_coding	-0.918921	5.65418	4.27e-06	0.000229
ENSBTAG00000008956	CD8B	11	1	48044725	48064460	protein_coding	-0.944261	5.44513	0.000119895	0.00271
ENSBTAG00000014441	CD96	1	1	56306180	56403972	protein_coding	-0.794271	6.02022	0.000201377	0.00397
ENSBTAG00000008114	CD99	X	-1	138754709	138785187	protein_coding	-0.712495	7.88063	0.000235265	0.00438
ENSBTAG00000011589	CDC14B	8	-1	83197226	83326847	protein_coding	1.02202	3.40522	0.000113688	0.00262
ENSBTAG00000008436	CDC25B	13	-1	51395118	51404718	protein_coding	-0.638742	8.36694	0.00103456	0.0124
ENSBTAG00000002726	CDC27	19	-1	46204190	46261649	protein_coding	0.594709	4.92322	0.00328837	0.0271
ENSBTAG00000023736	CDC42EP3	11	-1	20086106	20111391	protein_coding	-0.705869	3.1231	0.00362942	0.0288
ENSBTAG00000003458	CDCA7	2	-1	23340522	23353696	protein_coding	0.651711	5.91339	4.94e-05	0.0014
ENSBTAG00000014326	CDCA8	3	-1	108198136	108213207	protein_coding	1.01546	2.82374	0.0032237	0.0268
ENSBTAG00000021497	CDH23	28	1	27570723	27963222	protein_coding	-0.720973	4.98955	0.000452032	0.00697
ENSBTAG00000011349	CDH24	10	1	21801644	21812292	protein_coding	-0.711769	3.81	0.00100372	0.0122
ENSBTAG00000007421	CDH5	18	1	34122601	34160211	protein_coding	1.66411	-0.436262	0.000232716	0.00436
ENSBTAG00000007954	CDIPT	25	1	26388343	26391768	protein_coding	-0.641359	5.87952	0.00478471	0.0345
ENSBTAG00000007288	CDK19	9	1	39477920	39644633	protein_coding	0.83092	4.10304	6.69e-05	0.00179
ENSBTAG00000044023	CDK6	4	-1	9939646	10188536	protein_coding	-1.13979	1.30447	0.000358483	0.00589
ENSBTAG00000024044	CDKL4	11	-1	21498947	21549080	protein_coding	3.21227	2.68279	3.13e-12	2.33e-09
ENSBTAG00000011059	CDKN2C	3	-1	95337691	95342769	protein_coding	0.749031	2.9524	0.00504125	0.0358
ENSBTAG00000009704	CECR2	5	1	108937842	109051118	protein_coding	2.91193	1.70781	1.25e-11	7.96e-09
ENSBTAG00000002520	CELF1	15	-1	77288832	77368002	protein_coding	0.74924	2.90068	0.00135488	0.015
ENSBTAG00000009956	CENPM	5	-1	112916658	112928741	protein_coding	1.01772	4.48277	0.00100694	0.0122
ENSBTAG00000009471	CEP135	6	1	71357447	71431834	protein_coding	1.21148	3.46301	0.0040131	0.0308
ENSBTAG00000007566	CEP170	16	1	33885095	34015860	protein_coding	0.980373	4.73533	2.5e-05	0.000873
ENSBTAG00000004802	CEP170B	21	1	69312292	69336738	protein_coding	-0.974324	3.83309	0.000404766	0.0064
ENSBTAG00000018538	CEP70	1	1	130531395	130598375	protein_coding	0.871727	3.45564	0.000153496	0.00327
ENSBTAG00000010547	CEP76	24	-1	43057463	43072701	protein_coding	1.11635	2.861	0.00101672	0.0123
ENSBTAG00000004484	CEP83	5	-1	24070404	24345243	protein_coding	0.703667	3.46775	0.00620668	0.0413
ENSBTAG00000009579	CEP85	2	-1	126841741	126876537	protein_coding	0.998674	2.65069	6.41e-05	0.00174
ENSBTAG00000046654	CERK	5	-1	116906784	116943141	protein_coding	-0.93321	7.08915	1.24e-08	2.51e-06
ENSBTAG00000037729	CERS1	7	1	4313431	4331493	protein_coding	0.995682	2.73991	0.000145968	0.00316
ENSBTAG00000003434	CERS4	7	1	16897413	16933305	protein_coding	0.677152	6.60811	0.00673401	0.0435
ENSBTAG00000014373	CETN3	7	-1	89936049	89953630	protein_coding	0.865829	2.23719	0.00455254	0.0335
ENSBTAG00000013211	CFAP97	27	-1	15497436	15516152	protein_coding	0.914873	3.26235	6.9e-05	0.00183
ENSBTAG00000048122	CFD	7	1	43416200	43418803	protein_coding	-0.883988	9.64995	0.00328603	0.0271
ENSBTAG00000015053	CFL2	21	-1	45099213	45101864	protein_coding	1.15001	1.59961	0.00302513	0.0259
ENSBTAG00000015815	CFP	X	-1	85997314	86003576	protein_coding	-0.946549	6.70807	0.000141146	0.00309
ENSBTAG00000051104	CGREF1	11	1	72519185	72535548	protein_coding	-0.833045	2.35668	0.00695949	0.0446
ENSBTAG00000030855	CHCHD6	22	-1	60288809	60389500	protein_coding	-1.18384	1.67686	0.00161992	0.0169
ENSBTAG00000049910	CHCHD7	14	1	23376061	23383133	protein_coding	-0.657876	4.55269	0.000886711	0.0111
ENSBTAG00000020860	CHD1	7	-1	98079213	98154532	protein_coding	0.776114	6.0549	0.00342389	0.0278
ENSBTAG00000021841	CHD7	14	1	26361178	26487977	protein_coding	1.03088	6.18258	0.00218521	0.0208
ENSBTAG00000002287	CHD9	18	1	21555470	21782071	protein_coding	0.901958	5.51894	3.21e-05	0.00104
ENSBTAG00000010027	CHDH	22	1	47133914	47158681	protein_coding	-1.41614	3.27644	1.56e-06	0.000107
ENSBTAG00000018223	CHI3L1	16	-1	968434	978542	protein_coding	-0.978324	6.13911	0.000261452	0.00473
ENSBTAG00000013578	CHI3L2	3	-1	32155439	32192735	protein_coding	1.08264	-0.187212	0.00684569	0.044
ENSBTAG00000020826	CHIC1	X	-1	77318642	77359466	protein_coding	1.0274	0.0288253	0.00637982	0.042
ENSBTAG00000011390	CHRND	2	1	120166846	120174104	protein_coding	-2.40649	0.597418	9.89e-07	7.56e-05
ENSBTAG00000004908	CHRNE	19	1	26484296	26489324	protein_coding	-0.749494	3.03619	0.00212829	0.0204
ENSBTAG00000003721	CHST1	15	-1	75702165	75705849	protein_coding	-0.852194	4.19665	0.00220388	0.0208
ENSBTAG00000004328	CHST10	11	-1	5501359	5522717	protein_coding	-1.55076	3.90234	3.18e-10	1.21e-07
ENSBTAG00000011014	CHST3	28	1	28073465	28097452	protein_coding	1.71297	2.41116	2.27e-08	4.21e-06
ENSBTAG00000013405	CIBAR1	14	-1	70563223	70588594	protein_coding	0.756155	2.6505	0.00578075	0.0392
ENSBTAG00000046547	CIDEA	24	1	42779034	42792110	protein_coding	-1.37635	0.986569	0.00485295	0.0349
ENSBTAG00000022622	CISH	22	1	49749512	49755490	protein_coding	-1.0257	3.46445	0.000293238	0.00513
ENSBTAG00000015113	CITED4	3	1	105348797	105350137	protein_coding	-1.60764	3.40206	0.00175333	0.0179
ENSBTAG00000021162	CKAP2	12	-1	21581305	21607193	protein_coding	0.937061	4.05987	0.00510601	0.0361
ENSBTAG00000011913	CKAP4	5	-1	69631578	69639265	protein_coding	0.990815	3.73802	0.00119192	0.0137
ENSBTAG00000010370	CLBA1	21	1	69403926	69411216	protein_coding	0.873962	2.50169	0.00202846	0.0198
ENSBTAG00000009182	CLCN1	4	1	106700966	106738430	protein_coding	2.42959	-0.125521	0.00359713	0.0286
ENSBTAG00000011121	CLCN4	X	-1	132548507	132617488	protein_coding	0.753962	2.76387	0.00278131	0.0244
ENSBTAG00000040432	CLDN3	25	1	33507968	33509181	protein_coding	2.18757	0.140215	0.000116704	0.00266
ENSBTAG00000005208	CLEC16A	25	1	9621279	9853824	protein_coding	0.795577	4.80489	7.76e-06	0.000354
ENSBTAG00000000295	CLHC1	11	-1	37932812	37970086	protein_coding	0.772321	4.01756	0.000640354	0.00901
ENSBTAG00000018846	CLN5	12	1	52105328	52113148	protein_coding	0.650077	3.66805	0.0010515	0.0125
ENSBTAG00000002826	CLSPN	3	1	110021003	110047343	protein_coding	1.32117	2.20594	0.000422086	0.00661
ENSBTAG00000010740	CLTB	7	-1	37857326	37879421	protein_coding	-0.80416	5.18472	0.000667292	0.00927
ENSBTAG00000004165	CLYBL	12	1	76430686	76660289	protein_coding	0.817615	3.77916	0.000513657	0.00766
ENSBTAG00000001710	CMTM8	22	1	6716565	6812479	protein_coding	1.69429	3.69952	6.02e-08	8.57e-06
ENSBTAG00000009841	CNDP2	24	-1	4001720	4015956	protein_coding	-0.615786	7.43193	0.00134487	0.0149
ENSBTAG00000051452	CNTRL	8	1	110571622	110574098	protein_coding	0.879447	2.78566	0.00486747	0.0349
ENSBTAG00000002050	COA7	3	1	93648200	93667733	protein_coding	1.1861	-0.211175	0.00746709	0.0467
ENSBTAG00000005501	COBLL1	2	1	31429997	31587069	protein_coding	2.17542	3.77112	2.18e-05	0.000798
ENSBTAG00000017907	COG3	12	1	15582729	15643509	protein_coding	0.604712	6.24268	0.000725633	0.00981
ENSBTAG00000000601	COL11A2	23	-1	7350323	7378810	protein_coding	-1.17861	5.50586	3.21e-06	0.000185
ENSBTAG00000023907	COL18A1	1	1	145202138	145296595	protein_coding	-1.04691	4.96414	0.00269121	0.0237
ENSBTAG00000004582	COL20A1	13	-1	54262435	54283294	protein_coding	-1.32172	0.0195045	0.00609312	0.0408
ENSBTAG00000047998	COL5A1	11	1	105268089	105419303	protein_coding	-0.969965	2.7488	0.00267858	0.0237
ENSBTAG00000052702	COLCA2	15	1	21572017	21581518	protein_coding	2.23785	-0.945053	2.69e-06	0.00016
ENSBTAG00000001348	COMMD8	6	-1	66096689	66109857	protein_coding	2.07503	-0.685697	2e-05	0.000741
ENSBTAG00000012977	COMTD1	28	-1	30986811	30988887	protein_coding	-0.736734	2.68501	0.00512361	0.0362
ENSBTAG00000019284	COPS2	11	-1	84090372	84091724	protein_coding	1.04424	0.470826	0.00511292	0.0362
ENSBTAG00000039954	COPZ2	19	1	38443546	38453501	protein_coding	2.02553	0.466007	2e-05	0.000741
ENSBTAG00000005744	COQ2	6	-1	98037930	98065079	protein_coding	0.803631	5.18306	0.000372923	0.00606
ENSBTAG00000004783	CORO1B	29	-1	45329800	45335332	protein_coding	-0.756242	5.4824	0.00220418	0.0208
ENSBTAG00000001120	CORO6	19	-1	20865348	20873587	protein_coding	-0.996864	3.31662	0.00017444	0.00361
ENSBTAG00000009201	CORO7	25	-1	3512064	3566042	protein_coding	-0.641366	8.15025	0.000831297	0.0107
ENSBTAG00000043561	COX1	MT	1	5687	7231	protein_coding	0.64134	14.0298	0.00565849	0.0386
ENSBTAG00000013476	CPA5	4	1	94063807	94118110	protein_coding	-1.96165	3.40481	1.29e-05	0.000521
ENSBTAG00000000586	CPLANE1	20	1	37045115	37150094	protein_coding	0.884561	5.89959	0.000553486	0.00813
ENSBTAG00000012215	CPNE7	18	1	14500473	14512698	protein_coding	-1.01441	3.14971	6.8e-05	0.00181
ENSBTAG00000007142	CPPED1	25	-1	11393983	11531543	protein_coding	-0.729419	3.08132	0.00203888	0.0198
ENSBTAG00000014803	CPZ	6	1	114791954	114816294	protein_coding	-1.14103	1.09462	0.0036437	0.0288
ENSBTAG00000038496	CR2	16	1	5397503	5446979	protein_coding	1.15759	6.66481	0.000115407	0.00264
ENSBTAG00000054686	CRACDL	11	-1	4040004	4171264	protein_coding	-0.994243	0.983868	0.00450742	0.0333
ENSBTAG00000018940	CRACR2A	5	1	106146546	106298766	protein_coding	-0.873437	2.53558	0.00236593	0.0219
ENSBTAG00000017805	CRACR2B	29	-1	50542708	50547511	protein_coding	1.34692	3.23015	1.54e-05	0.000596
ENSBTAG00000011429	CREB3	8	1	59901572	59905938	protein_coding	-0.650053	5.42691	0.00432207	0.0325
ENSBTAG00000047229	CRIP1	21	1	69755223	69757196	protein_coding	-1.04146	8.67185	1.63e-06	0.00011
ENSBTAG00000051673	CRIP2	21	1	69743903	69748967	pseudogene	-1.97227	2.58433	0.000641588	0.00902
ENSBTAG00000005665	CRK	19	-1	22566859	22586884	protein_coding	0.691431	4.56538	0.000212233	0.00407
ENSBTAG00000010915	CRTC3	21	-1	21993225	22086826	protein_coding	0.706253	4.08333	0.00193646	0.0192
ENSBTAG00000019280	CRYBB1	17	-1	66251943	66289558	protein_coding	-0.658022	5.31836	0.00471488	0.0343
ENSBTAG00000017550	CSNK1G3	7	-1	30130216	30246199	protein_coding	0.862928	5.49157	5.98e-06	0.000294
ENSBTAG00000000598	CST3	13	-1	42185268	42189284	protein_coding	-0.821382	7.57451	0.000756298	0.0101
ENSBTAG00000004273	CST7	13	1	42573807	42584178	protein_coding	-1.1862	5.06131	5.01e-06	0.000258
ENSBTAG00000000524	CSTB	1	-1	143846935	143850428	protein_coding	-0.598187	6.61604	0.000275448	0.00493
ENSBTAG00000015385	CTDSPL2	10	1	102869154	102941464	protein_coding	0.976013	3.04543	0.00663775	0.043
ENSBTAG00000013170	CTLA4	2	1	92070614	92077168	protein_coding	-0.869477	3.44179	0.0031932	0.0267
ENSBTAG00000005933	CTNNBIP1	16	1	43628175	43675419	protein_coding	0.778095	4.06341	0.000374949	0.00607
ENSBTAG00000000831	CTNS	19	1	24339844	24360349	protein_coding	-0.68793	4.05168	0.0021088	0.0203
ENSBTAG00000054066	CTRB1	5	1	80207447	80217654	protein_coding	1.86845	-0.275777	0.000271018	0.00487
ENSBTAG00000007622	CTSD	29	1	49712700	49722179	protein_coding	-1.08915	10.2567	8.86e-08	1.19e-05
ENSBTAG00000011063	CTSO	17	1	43364999	43381605	protein_coding	0.918355	1.99828	0.00246813	0.0226
ENSBTAG00000020773	CTSW	29	1	43995912	43999323	protein_coding	-1.43191	7.98092	5.41e-07	5.1e-05
ENSBTAG00000018569	CUL4B	X	-1	5084763	5130143	protein_coding	0.781851	5.13855	2.7e-05	0.000918
ENSBTAG00000012882	CUL5	15	1	17611240	17718341	protein_coding	1.21645	2.29452	0.00305646	0.026
ENSBTAG00000014798	CXCR3	X	1	79058193	79063342	protein_coding	-0.831803	2.23797	0.00359754	0.0286
ENSBTAG00000015708	CXCR6	22	-1	53373617	53378958	protein_coding	-0.900358	4.02596	0.000235414	0.00438
ENSBTAG00000003986	CXXC5	7	1	50878379	50886363	protein_coding	1.23508	5.7592	6.37e-09	1.5e-06
ENSBTAG00000019927	CYB5R1	16	1	79860458	79865626	protein_coding	-0.954234	5.39681	4.42e-05	0.00129
ENSBTAG00000013591	CYB5R4	9	-1	65426509	65543729	protein_coding	0.643373	5.0943	0.000387712	0.00621
ENSBTAG00000019953	CYBB	X	-1	105600081	105715767	protein_coding	0.817769	6.97435	0.00386869	0.0302
ENSBTAG00000016894	CYFIP1	2	-1	1066691	1175326	protein_coding	0.898712	5.32227	0.00528318	0.0369
ENSBTAG00000008916	CYFIP2	7	1	68943176	69076275	protein_coding	0.73118	7.11768	7.07e-05	0.00186
ENSBTAG00000026502	CYP2D14	5	-1	113086815	113094984	protein_coding	-1.03782	3.3319	0.00194481	0.0192
ENSBTAG00000010419	CYP2R1	15	1	37889793	37958129	protein_coding	1.35455	2.06334	1.58e-06	0.000108
ENSBTAG00000012972	CYP2U1	6	-1	17261763	17282966	protein_coding	0.949799	1.36086	0.00225165	0.0211
ENSBTAG00000020801	CYRIB	14	1	10694730	10778921	protein_coding	0.625412	7.22719	0.000338668	0.00566
ENSBTAG00000024675	CYSLTR1	X	1	74032519	74090164	protein_coding	1.32503	3.65048	9.52e-07	7.5e-05
ENSBTAG00000001498	CYTH2	18	1	55143867	55153371	protein_coding	-0.60432	5.42539	0.0044243	0.033
ENSBTAG00000005984	DAAM1	10	1	71479280	71670966	protein_coding	0.952325	5.11777	1.54e-06	0.000107
ENSBTAG00000011820	DAPK2	10	1	45948472	46088593	protein_coding	-0.650784	3.39541	0.00387641	0.0302
ENSBTAG00000032481	DAPL1	2	-1	37488235	37515045	protein_coding	-1.05251	2.88427	0.000508359	0.0076
ENSBTAG00000007921	DAPP1	6	-1	24802758	24859480	protein_coding	0.657723	5.27584	0.00519873	0.0365
ENSBTAG00000014711	DBF4	4	-1	32287899	32315089	protein_coding	0.780855	3.86161	0.00397952	0.0307
ENSBTAG00000020318	DBNDD1	18	-1	14764643	14772547	protein_coding	-0.965368	3.02177	0.000253158	0.00462
ENSBTAG00000005186	DBNDD2	13	1	73736862	73741808	protein_coding	-0.768997	4.15828	0.000112969	0.00262
ENSBTAG00000007683	DCAF17	2	-1	25003233	25029169	protein_coding	0.949814	1.81463	0.00264547	0.0235
ENSBTAG00000020193	DCLRE1A	26	-1	34282210	34306714	protein_coding	0.702864	3.36823	0.00241739	0.0222
ENSBTAG00000020282	DCTD	27	-1	13880033	13916711	protein_coding	0.848268	3.08101	0.000579628	0.0084
ENSBTAG00000012797	DCUN1D1	1	1	84042262	84074786	protein_coding	0.95992	2.5626	0.00220543	0.0208
ENSBTAG00000001600	DCUN1D4	6	1	67707010	67787380	protein_coding	0.902721	1.44505	0.00447063	0.0331
ENSBTAG00000015077	DDX18	2	1	69496365	69511380	protein_coding	1.02999	2.38615	0.00409644	0.0313
ENSBTAG00000021520	DDX46	7	1	46263607	46314820	protein_coding	0.63992	6.09643	0.000114607	0.00264
ENSBTAG00000048737	DEFB10	27	1	6596422	6598413	protein_coding	-1.94938	3.97975	0.00195075	0.0193
ENSBTAG00000012865	DEK	23	1	39355962	39387656	protein_coding	1.00561	6.5037	1.84e-07	2.12e-05
ENSBTAG00000012433	DENND1B	16	-1	76482363	76747186	protein_coding	-0.635138	4.48424	0.00342896	0.0278
ENSBTAG00000022028	DERL3	17	-1	71260779	71262858	protein_coding	0.7513	6.35902	0.00275433	0.0242
ENSBTAG00000013636	DGKZ	15	1	76341430	76374697	protein_coding	-0.585581	8.21075	0.0041001	0.0313
ENSBTAG00000007681	DHFR	7	-1	80733293	80748878	protein_coding	1.45338	3.02924	2.41e-06	0.000146
ENSBTAG00000016109	DHRS12	12	-1	21205715	21246209	protein_coding	-0.842361	3.31094	0.000678076	0.00937
ENSBTAG00000010510	DHX29	20	1	23830149	23877461	protein_coding	0.641557	5.53606	0.000170394	0.00357
ENSBTAG00000012443	DIAPH3	12	1	2180988	2743479	protein_coding	1.5472	1.15949	0.000210331	0.00407
ENSBTAG00000011495	DIP2A	1	1	146121832	146241261	protein_coding	0.818199	2.95811	0.00259727	0.0233
ENSBTAG00000007933	DIPK2A	1	-1	124866092	124888751	protein_coding	1.02088	2.13584	0.000749241	0.0101
ENSBTAG00000014523	DIRAS2	8	1	87226523	87261139	protein_coding	1.69362	2.35756	4.74e-07	4.63e-05
ENSBTAG00000019889	DIS3	12	-1	47507638	47532823	protein_coding	0.719885	4.68403	8.52e-05	0.00213
ENSBTAG00000011964	DIS3L2	2	1	119630438	119987217	protein_coding	-0.630944	4.04502	0.00400963	0.0308
ENSBTAG00000010709	DLAT	15	1	22340056	22374925	protein_coding	0.622552	3.17159	0.00660194	0.0429
ENSBTAG00000008567	DLEC1	22	1	11491792	11582286	protein_coding	-1.1277	4.38565	0.000398291	0.00632
ENSBTAG00000020378	DLG1	1	-1	71513093	71780855	protein_coding	1.06228	2.44569	0.00530147	0.0369
ENSBTAG00000011291	DLG3	X	-1	79947017	80000894	protein_coding	-0.735378	2.17896	0.00393337	0.0305
ENSBTAG00000013187	DLG5	28	-1	33518711	33642717	protein_coding	-0.946918	2.98118	0.00285992	0.0248
ENSBTAG00000010483	DLL3	18	1	49172884	49180410	protein_coding	1.6289	-1.15342	0.00262569	0.0235
ENSBTAG00000005912	DMAP1	3	-1	101832496	101841691	protein_coding	-0.68732	4.86844	0.00153903	0.0164
ENSBTAG00000020878	DMTF1	4	-1	33249637	33286857	protein_coding	0.915045	3.40908	0.000191525	0.00383
ENSBTAG00000002620	DNA2	28	-1	24811860	24849160	protein_coding	1.25688	-0.157595	0.00447911	0.0332
ENSBTAG00000008449	DNAH14	16	1	28100230	28442783	protein_coding	2.65641	-0.772044	0.000215036	0.00411
ENSBTAG00000000920	DNAH17	19	1	53691404	53787907	protein_coding	1.2232	5.88619	0.00637956	0.042
ENSBTAG00000013782	DNAJB2	2	1	107227555	107234943	protein_coding	-0.590258	6.64058	0.00271694	0.0239
ENSBTAG00000002476	DNAJC16	16	-1	51959038	51998821	protein_coding	0.666938	4.6358	0.000345207	0.00574
ENSBTAG00000009187	DNAJC28	1	1	2028900	2030042	protein_coding	1.25481	-0.556558	0.00308638	0.0262
ENSBTAG00000003901	DNMT3B	13	1	62142537	62176363	protein_coding	1.55983	4.5427	4.57e-07	4.6e-05
ENSBTAG00000006439	DOCK11	X	1	2680554	3007250	protein_coding	0.747042	5.89181	0.00188079	0.0188
ENSBTAG00000010395	DOCK9	12	-1	75720835	75894298	protein_coding	0.655127	6.10337	0.00257293	0.0232
ENSBTAG00000003341	DOK2	8	-1	69221847	69227682	protein_coding	-0.847557	6.18777	0.000211729	0.00407
ENSBTAG00000025401	DOK3	7	-1	39004313	39009596	protein_coding	0.654951	4.44131	0.000662199	0.00923
ENSBTAG00000001857	DOK4	18	-1	25466472	25479315	protein_coding	-1.01391	1.62289	0.00116864	0.0135
ENSBTAG00000039426	DPEP2	18	-1	35460791	35466415	protein_coding	0.652872	4.25967	0.00170676	0.0176
ENSBTAG00000002824	DPEP3	18	-1	35453707	35457746	protein_coding	0.762336	2.58335	0.00706374	0.045
ENSBTAG00000048246	DPP4	2	1	34382575	34466656	protein_coding	0.808224	4.56625	0.000903534	0.0112
ENSBTAG00000014807	DPP8	10	-1	12373709	12424564	protein_coding	0.875747	4.97557	0.000519902	0.00773
ENSBTAG00000010661	DPYSL3	7	-1	58595964	58710806	protein_coding	2.25228	2.48295	4.64e-12	3.27e-09
ENSBTAG00000009888	DRAM2	3	1	32272397	32300821	protein_coding	1.02885	3.38618	0.000155237	0.00329
ENSBTAG00000048364	DRB1-like	23	1	25770710	25781520	protein_coding	2.44797	-0.10804	1.22e-05	0.000503
ENSBTAG00000021237	DST	23	1	3622403	3767049	protein_coding	-0.950784	4.79105	0.000119805	0.00271
ENSBTAG00000018142	DTL	16	-1	71416165	71464237	protein_coding	1.15774	1.41471	0.00249387	0.0227
ENSBTAG00000016738	DTX1	17	1	61085710	61123902	protein_coding	-1.31841	3.65864	5.08e-07	4.85e-05
ENSBTAG00000004046	DTX4	15	1	82296009	82339632	protein_coding	0.912423	5.4974	2.32e-06	0.000142
ENSBTAG00000021849	DUS4L	4	1	48572836	48643612	protein_coding	0.755103	3.82867	0.000937449	0.0116
ENSBTAG00000017459	DUSP18	17	-1	69618399	69623966	protein_coding	-0.817915	1.92789	0.00330278	0.0271
ENSBTAG00000003966	DUSP3	19	-1	43658550	43671863	protein_coding	1.12092	4.29721	2.38e-05	0.000846
ENSBTAG00000006134	DYNLRB1	13	1	63888186	63905671	protein_coding	-0.614676	6.35461	0.000321958	0.00547
ENSBTAG00000038156	DYNLT3	X	1	105545907	105556551	protein_coding	0.706359	3.85246	0.00627181	0.0415
ENSBTAG00000007556	DYRK4	5	-1	105528525	105552494	protein_coding	-1.19377	0.503333	0.00445728	0.0331
ENSBTAG00000006158	DZIP3	1	1	53353203	53467047	protein_coding	1.44809	1.79153	4.02e-05	0.00121
ENSBTAG00000014400	E2F2	2	1	129326862	129343702	protein_coding	0.735306	4.88338	0.000516551	0.0077
ENSBTAG00000037508	EBF1	7	-1	70286630	70694473	protein_coding	0.96513	4.14074	0.000447136	0.00692
ENSBTAG00000003887	ECHDC1	9	1	23947563	24000910	protein_coding	1.08434	3.4579	0.000216552	0.00413
ENSBTAG00000012377	ECHDC3	13	-1	12517107	12533297	protein_coding	1.18077	3.82381	0.00029031	0.00509
ENSBTAG00000003806	ECM1	3	-1	20183480	20191176	protein_coding	-0.903337	6.46626	3.74e-05	0.00116
ENSBTAG00000030518	ECSCR	7	-1	50720267	50729286	protein_coding	-0.604668	4.37138	0.00397918	0.0307
ENSBTAG00000023814	ECT2	1	-1	94709117	94769544	protein_coding	0.884437	2.12123	0.00785608	0.0482
ENSBTAG00000008096	EDN1	23	-1	44156426	44163955	protein_coding	-0.983049	4.8143	0.000806559	0.0105
ENSBTAG00000021685	EEF1A2	13	1	54151514	54159711	protein_coding	-1.52873	-1.49633	0.00649904	0.0424
ENSBTAG00000016910	EEF1AKMT3	5	-1	55685470	55699636	protein_coding	0.966903	2.25371	0.000767247	0.0102
ENSBTAG00000017662	EEF2K	25	1	19903413	19955828	protein_coding	0.730563	4.9131	0.000310694	0.00534
ENSBTAG00000030189	EFCAB6	5	-1	114398501	114511655	protein_coding	1.79153	-1.18025	0.000957967	0.0118
ENSBTAG00000047834	EFR3A	14	-1	9114129	9202434	protein_coding	0.591253	5.78586	0.00303807	0.0259
ENSBTAG00000019293	EGR3	8	-1	69996238	70000191	protein_coding	1.57091	-1.62943	0.00406249	0.0312
ENSBTAG00000050712	EHD1	29	-1	43081610	43103858	protein_coding	-0.688189	8.01719	0.000572785	0.00836
ENSBTAG00000001662	EHD3	11	-1	68659832	68688786	protein_coding	0.635452	5.83553	0.00419484	0.0319
ENSBTAG00000019625	EHHADH	1	1	81877674	81931209	protein_coding	1.13806	1.66654	0.000217493	0.00414
ENSBTAG00000027764	EID1	10	-1	61370363	61372119	protein_coding	1.01311	4.14149	3.94e-06	0.000216
ENSBTAG00000022199	EIF2S3	6	-1	71258398	71263812	protein_coding	0.676374	2.20429	0.00822231	0.0498
ENSBTAG00000002528	EIF3A	26	-1	39243366	39274462	protein_coding	0.827595	7.86915	0.000224644	0.00425
ENSBTAG00000053726	EIF4EBP2	28	1	26606343	26631731	protein_coding	1.13784	4.99888	3.32e-07	3.52e-05
ENSBTAG00000001136	ELAPOR1	3	-1	34200677	34215659	protein_coding	1.79592	2.4498	2.05e-07	2.3e-05
ENSBTAG00000051851	ELAPOR1	3	-1	34219155	34239641	protein_coding	2.26857	0.125103	1.13e-07	1.45e-05
ENSBTAG00000032132	ELL3	21	-1	55393506	55397020	protein_coding	-1.04379	3.5938	0.00313625	0.0264
ENSBTAG00000019517	ELN	25	-1	33277644	33310763	protein_coding	-1.53705	4.20198	2.48e-06	0.000149
ENSBTAG00000010564	ELOVL6	6	1	15199666	15360477	protein_coding	0.991248	2.28267	0.00512615	0.0362
ENSBTAG00000004991	ELP1	8	-1	98474958	98536474	protein_coding	0.884905	2.71229	0.000794328	0.0104
ENSBTAG00000002730	ELP3	8	-1	10593713	10712508	protein_coding	0.625578	3.29334	0.00823713	0.0499
ENSBTAG00000003880	EMILIN2	24	1	37076794	37135870	protein_coding	-0.873226	8.11979	0.00422051	0.032
ENSBTAG00000018013	EMP3	18	1	55038414	55042752	protein_coding	-0.773851	8.24664	0.000230194	0.00433
ENSBTAG00000008539	ENHO	8	-1	75895253	75897375	lncRNA	-1.47686	-0.0659032	0.000328722	0.00555
ENSBTAG00000048125	ENTPD2	11	-1	106080954	106086455	protein_coding	-0.596714	4.24822	0.00186685	0.0187
ENSBTAG00000016920	EOMES	22	-1	2109641	2116204	protein_coding	-1.12521	4.14135	6.08e-06	0.000298
ENSBTAG00000003711	EPAS1	11	1	28734999	28828070	protein_coding	-0.777675	3.82419	0.00525813	0.0368
ENSBTAG00000050801	EPB41L1	13	1	65356484	65356774	protein_coding	3.19807	0.435908	1.98e-12	1.56e-09
ENSBTAG00000001640	EPB41L1	13	1	65221138	65353703	protein_coding	4.00765	2.50352	7.41e-21	1.98e-17
ENSBTAG00000005960	EPB41L2	9	-1	68939450	69149312	protein_coding	1.12489	2.75964	0.000343271	0.00573
ENSBTAG00000000140	EPHX1	16	1	28833307	28874202	protein_coding	-0.964105	4.91165	0.00180289	0.0182
ENSBTAG00000005805	EPHX4	3	-1	51334931	51372381	protein_coding	1.54235	1.67524	3.93e-06	0.000216
ENSBTAG00000005542	EPS15	3	1	94802846	94942191	protein_coding	1.09832	5.75127	6.75e-06	0.00032
ENSBTAG00000039275	ERAP2	7	1	96303404	96356159	protein_coding	0.806448	5.28545	0.00114999	0.0133
ENSBTAG00000021798	ERBB2	19	1	40071906	40097898	protein_coding	1.28699	5.4924	9.2e-05	0.00228
ENSBTAG00000021773	ERCC4	25	1	12833435	12874714	protein_coding	0.653186	3.51013	0.00413184	0.0315
ENSBTAG00000005607	ERCC6L	X	1	78440506	78470166	protein_coding	0.721412	3.8502	0.00369349	0.0291
ENSBTAG00000020626	ERCC6L2	8	1	82558294	82712671	protein_coding	0.915198	4.95587	3.93e-05	0.00119
ENSBTAG00000034633	ERO1B	28	-1	8905885	8977775	protein_coding	1.44785	4.09643	2.05e-08	3.86e-06
ENSBTAG00000017597	ESCO1	24	1	34640036	34669610	protein_coding	0.85199	2.75403	0.00743391	0.0465
ENSBTAG00000018534	ESS2	17	-1	72596998	72603599	protein_coding	-0.753489	4.90872	0.00350765	0.0282
ENSBTAG00000012490	ETFA	21	-1	31471294	31541249	protein_coding	0.599458	4.50445	0.00440911	0.0329
ENSBTAG00000000877	ETFBKMT	5	-1	78272231	78279920	protein_coding	1.02755	1.74328	0.00640685	0.0421
ENSBTAG00000026624	ETFRF1	5	-1	84792354	84799340	protein_coding	0.8492	1.8928	0.00400241	0.0308
ENSBTAG00000017310	EVA1C	1	-1	2978428	3080528	protein_coding	-0.708882	3.14516	0.00637685	0.042
ENSBTAG00000032637	EXOC1	6	1	71271833	71325454	protein_coding	0.660892	4.64541	0.000495011	0.00746
ENSBTAG00000026893	EXOC3L4	21	1	67763709	67772885	protein_coding	-2.86826	2.18568	0.00179349	0.0182
ENSBTAG00000013042	EXOC5	10	-1	69619265	69671092	protein_coding	0.704842	5.17667	0.0016711	0.0174
ENSBTAG00000006209	EXT1	14	1	46164456	46477513	protein_coding	-0.679452	3.14535	0.00476305	0.0345
ENSBTAG00000006349	EXTL1	2	-1	127052889	127070881	protein_coding	2.57994	1.40279	6.79e-05	0.00181
ENSBTAG00000007148	F2	15	1	76656867	76671235	protein_coding	-1.24305	0.507874	0.00717482	0.0455
ENSBTAG00000007507	FAAH	3	-1	99716645	99737813	protein_coding	-0.617264	4.25484	0.00632477	0.0418
ENSBTAG00000017045	FABP2	6	-1	5970114	5973346	protein_coding	-2.46855	0.0472739	0.000101819	0.00245
ENSBTAG00000018274	FADD	29	1	47373220	47375755	protein_coding	-0.946623	5.16708	1.56e-05	0.0006
ENSBTAG00000022294	FADS1	29	-1	40244038	40351218	protein_coding	0.988487	4.64102	0.000120763	0.00272
ENSBTAG00000017504	FAIM2	5	1	29983972	30018827	protein_coding	-1.16926	3.32426	9.73e-05	0.00236
ENSBTAG00000010023	FAM107B	13	-1	29216135	29292558	protein_coding	0.872043	5.0369	0.00152997	0.0164
ENSBTAG00000036016	FAM111B	15	1	82243028	82258716	protein_coding	0.833246	3.77729	0.0073342	0.0461
ENSBTAG00000002027	FAM167B	2	-1	121285361	121286953	protein_coding	-1.14029	0.207252	0.00158136	0.0168
ENSBTAG00000047402	FAM170B	28	-1	43393567	43397864	protein_coding	-1.05131	2.13046	0.000877039	0.0111
ENSBTAG00000046542	FAM174C	7	1	43713177	43716027	protein_coding	-0.595121	4.45359	0.00700917	0.0448
ENSBTAG00000055123	FAM180B	15	1	77384965	77387225	protein_coding	-1.05171	1.13653	0.00146171	0.0159
ENSBTAG00000015467	FAM184A	9	1	31952874	32076695	protein_coding	-1.66557	1.02243	0.000358597	0.00589
ENSBTAG00000005932	FAM184B	6	-1	37181075	37301540	protein_coding	2.87078	1.47325	0.000178706	0.00368
ENSBTAG00000024958	FAM214A	10	1	57723231	57808958	protein_coding	0.728295	5.61433	4.03e-05	0.00121
ENSBTAG00000037902	FAM229A	2	1	121201977	121202927	protein_coding	-1.02385	1.05766	0.00271532	0.0239
ENSBTAG00000008462	FAM43A	1	-1	72861563	72862834	protein_coding	0.929558	2.00194	0.000636024	0.00899
ENSBTAG00000012970	FAM53B	26	-1	44230932	44360485	protein_coding	0.63373	5.8716	0.000637912	0.009
ENSBTAG00000052787	FAM71A	16	-1	70917390	70919613	pseudogene	-1.24261	3.76392	0.00105726	0.0126
ENSBTAG00000019614	FAM76A	2	-1	125604197	125635148	protein_coding	1.1804	2.32857	0.000360858	0.00591
ENSBTAG00000010077	FANCD2	22	-1	16737949	16789121	protein_coding	0.913381	2.36674	0.00726816	0.0459
ENSBTAG00000002612	FANCM	21	1	54856691	54947082	protein_coding	0.681701	3.96223	0.00321573	0.0268
ENSBTAG00000009061	FAR1	15	-1	38992000	39068406	protein_coding	0.737786	4.2374	0.00192352	0.0191
ENSBTAG00000000146	FARP1	12	1	75180883	75458745	protein_coding	-1.2165	1.86015	0.000197798	0.00392
ENSBTAG00000013110	FARP2	3	1	120512441	120612106	protein_coding	-0.913648	3.59788	0.000185561	0.00377
ENSBTAG00000010743	FASTKD1	2	1	26694016	26730287	protein_coding	0.862698	3.90832	4.4e-05	0.00129
ENSBTAG00000053419	FAU	5	1	47504807	47505199	protein_coding	-0.598373	6.85192	0.00232229	0.0216
ENSBTAG00000009733	FBP1	8	-1	81068225	81099411	protein_coding	-1.88309	0.796854	0.00292623	0.0252
ENSBTAG00000002500	FBXL15	26	1	23043063	23046230	protein_coding	-0.59659	4.52684	0.00726433	0.0459
ENSBTAG00000054662	FBXL17	7	-1	106989100	107509243	protein_coding	0.928831	2.96666	0.00775348	0.0479
ENSBTAG00000001425	FBXO11	11	-1	30143409	30256247	protein_coding	0.978717	5.7392	7.72e-07	6.41e-05
ENSBTAG00000020533	FBXO34	10	1	67753220	67834512	protein_coding	0.794745	3.26207	0.000674389	0.00934
ENSBTAG00000032617	FBXO44	16	-1	42023072	42028662	protein_coding	-1.24886	4.62642	1.99e-06	0.000129
ENSBTAG00000021193	FBXO5	9	-1	89878673	89889302	protein_coding	1.41538	1.84834	0.00251251	0.0229
ENSBTAG00000010515	FBXW5	11	-1	105981080	105984424	protein_coding	-0.680073	7.06825	0.00280561	0.0245
ENSBTAG00000024503	FCER1G	3	-1	8286937	8290169	protein_coding	-0.769271	7.96206	0.000727079	0.00982
ENSBTAG00000021842	FCGR2B	3	-1	7931201	7947765	protein_coding	1.01423	4.56507	0.0043733	0.0327
ENSBTAG00000019062	FCHSD2	15	-1	52372213	52631806	protein_coding	0.923072	4.50131	0.00787591	0.0483
ENSBTAG00000005891	FCRL1	3	1	12577541	12610184	protein_coding	1.76844	5.51342	4.16e-10	1.33e-07
ENSBTAG00000039702	FCRL3	3	1	12636941	12680489	protein_coding	2.21068	5.1893	3.05e-06	0.000178
ENSBTAG00000034159	FCRLA	3	-1	7901534	7907964	protein_coding	1.30668	4.91491	4.62e-07	4.61e-05
ENSBTAG00000014580	FCRLB	3	-1	7884632	7889585	protein_coding	1.87989	-1.33187	0.00066019	0.00922
ENSBTAG00000004949	FDXACB1	15	-1	22223059	22228068	protein_coding	1.22518	-0.54547	0.00546608	0.0377
ENSBTAG00000006393	FECH	24	-1	56786355	56822198	protein_coding	0.706077	5.46121	0.0027405	0.0241
ENSBTAG00000003476	FEM1A	7	-1	19353553	19357132	protein_coding	-0.62235	6.86814	0.000320612	0.00546
ENSBTAG00000008699	FEM1C	10	-1	4358418	4386867	protein_coding	0.76546	4.71179	0.00165069	0.0172
ENSBTAG00000002941	FES	21	-1	21768206	21780459	protein_coding	-0.673895	5.80294	0.00591626	0.04
ENSBTAG00000045806	FFAR1	18	1	46053846	46054748	protein_coding	0.88507	3.62302	0.000262076	0.00473
ENSBTAG00000013791	FFAR3	18	1	46054918	46059770	protein_coding	0.670313	5.38943	0.000247384	0.00454
ENSBTAG00000015860	FGD1	X	-1	91965590	92003575	protein_coding	-0.848745	2.84363	0.000449795	0.00694
ENSBTAG00000001086	FHL2	11	-1	9268665	9316088	protein_coding	-1.04287	5.50279	9.27e-07	7.5e-05
ENSBTAG00000007300	FHL3	3	1	107959452	107967135	protein_coding	-0.897932	4.39488	0.00611266	0.0409
ENSBTAG00000015828	FKBP11	5	1	30881465	30913799	protein_coding	-0.876565	6.29921	1.72e-07	2.04e-05
ENSBTAG00000003409	FKBP1B	11	-1	75002737	75016124	protein_coding	-1.67092	-0.883584	0.000580394	0.00841
ENSBTAG00000022004	FLNB	22	-1	43132187	43272493	protein_coding	-0.789283	6.64793	3.91e-06	0.000216
ENSBTAG00000010073	FLOT2	19	-1	20250827	20269068	protein_coding	-0.596715	6.37041	0.00265142	0.0235
ENSBTAG00000016915	FLT1	12	1	31624125	31829369	protein_coding	2.26755	1.86041	1.78e-06	0.000118
ENSBTAG00000038045	FLT3LG	18	1	55929651	55939491	protein_coding	-0.693629	5.81969	0.000732591	0.00988
ENSBTAG00000015974	FLVCR1	16	-1	70675517	70703889	protein_coding	0.73843	4.67459	0.00630806	0.0417
ENSBTAG00000040078	FLVCR2	10	1	86764090	86898356	protein_coding	1.4701	4.36537	4.56e-06	0.00024
ENSBTAG00000010841	FMO5	3	1	22466919	22510019	protein_coding	1.11606	0.763293	0.00300801	0.0257
ENSBTAG00000020911	FNBP4	15	-1	77492393	77513241	protein_coding	0.717908	6.88855	0.000860276	0.0109
ENSBTAG00000015887	FOXJ3	3	1	103880098	104004083	protein_coding	0.957258	4.7581	0.000954886	0.0118
ENSBTAG00000024115	FOXO6	3	-1	104816227	104836692	protein_coding	2.63552	0.757688	0.000190965	0.00383
ENSBTAG00000014211	FOXP4	23	1	15366276	15417429	protein_coding	-0.618885	5.35661	0.00160453	0.0169
ENSBTAG00000000015	FOXRED2	5	-1	74905031	74919112	protein_coding	1.79176	1.11214	1.5e-08	2.96e-06
ENSBTAG00000009206	FOXS1	13	-1	61378626	61379933	protein_coding	-0.670662	5.36747	0.00207914	0.0201
ENSBTAG00000019155	FRS2	5	-1	43894715	43908506	protein_coding	0.730777	2.43598	0.0057687	0.0392
ENSBTAG00000013343	FTL	18	1	55538469	55540364	protein_coding	-0.897161	8.37231	6.86e-06	0.000324
ENSBTAG00000031829	FTSJ1	X	1	86600103	86609996	protein_coding	0.728127	4.45975	0.000394018	0.00628
ENSBTAG00000031441	FXYD5	18	1	45875895	45890910	protein_coding	-0.955623	8.22405	1.06e-06	7.93e-05
ENSBTAG00000011851	FYN	9	1	38628871	38780948	protein_coding	-0.746597	7.83126	2.75e-06	0.000163
ENSBTAG00000020957	FZD5	2	-1	96039164	96040921	protein_coding	2.08945	0.583904	0.000184536	0.00376
ENSBTAG00000001617	G2E3	21	1	41190632	41262640	protein_coding	1.01023	2.75888	0.00162238	0.0169
ENSBTAG00000011765	GABARAPL1	5	-1	99764511	99773990	protein_coding	-0.616104	7.82424	8.4e-05	0.00211
ENSBTAG00000022801	GABPB1	10	1	59890308	59967550	protein_coding	0.775453	4.58405	0.000348635	0.00578
ENSBTAG00000003033	GADD45G	8	-1	88508004	88509798	protein_coding	-1.52732	2.51126	8.27e-06	0.000373
ENSBTAG00000009037	GALNT12	8	1	63854829	63887891	protein_coding	-0.844084	3.37521	0.00268916	0.0237
ENSBTAG00000021735	GALNT14	11	1	68772415	68987963	protein_coding	5.82763	1.38627	4.24e-40	5.67e-36
ENSBTAG00000016845	GALNT7	8	1	5591834	5726979	protein_coding	1.15078	5.61507	0.00100114	0.0122
ENSBTAG00000055190	GALP	18	1	63548091	63551901	protein_coding	-1.62297	-0.858419	0.000936111	0.0116
ENSBTAG00000000748	GAR1	6	-1	15597411	15604174	protein_coding	0.595282	4.02621	0.00460212	0.0337
ENSBTAG00000009188	GART	1	1	1985522	2012383	protein_coding	0.658199	4.34762	0.00120786	0.0138
ENSBTAG00000012504	GAS2L1	17	1	68582675	68588419	protein_coding	-0.960969	4.4987	0.00247056	0.0226
ENSBTAG00000019964	GAS6	12	-1	86810337	86838896	protein_coding	-1.0566	4.92758	1.86e-06	0.000122
ENSBTAG00000019107	GAS7	19	-1	29045834	29251399	protein_coding	0.665517	4.22139	0.00391006	0.0304
ENSBTAG00000006678	GATAD2B	3	1	16574943	16586974	protein_coding	0.837593	4.27201	0.000743246	0.01
ENSBTAG00000030319	GBGT1	11	-1	103136831	103147276	protein_coding	-0.81221	5.11436	6.25e-05	0.00171
ENSBTAG00000037634	GBP4	3	1	54187433	54276697	protein_coding	0.723044	3.43137	0.00186299	0.0187
ENSBTAG00000016038	GCC2	11	-1	44805532	44840401	protein_coding	0.647585	4.05586	0.000721288	0.00976
ENSBTAG00000003786	GCGR	19	-1	51063960	51072587	protein_coding	-1.92042	-1.20917	0.000822746	0.0106
ENSBTAG00000040151	GCH1	10	-1	67345440	67400407	protein_coding	-0.964688	4.45877	2.92e-05	0.00098
ENSBTAG00000013477	GCHFR	10	1	36312775	36316540	protein_coding	-0.713431	3.71519	0.00348241	0.0281
ENSBTAG00000031777	GDPD5	15	-1	54615540	54706765	protein_coding	-1.13904	5.70734	1.88e-07	2.15e-05
ENSBTAG00000007596	GEM	14	1	70066731	70080523	protein_coding	1.59836	2.91212	4.23e-05	0.00126
ENSBTAG00000020059	GEN1	11	-1	80822886	80851879	protein_coding	1.06496	4.29423	7.25e-05	0.00189
ENSBTAG00000018908	GFOD2	18	-1	35224968	35264273	protein_coding	-0.847503	1.9042	0.00517568	0.0364
ENSBTAG00000013160	GFRA4	13	1	51526771	51531465	protein_coding	-1.11544	0.656879	0.00327041	0.0271
ENSBTAG00000013301	GGT7	13	-1	64158906	64183221	protein_coding	-1.03053	5.04496	0.000284403	0.00505
ENSBTAG00000037510	GIMAP1	4	1	113314340	113317506	protein_coding	-0.627242	7.01027	0.000266806	0.00481
ENSBTAG00000054649	GIMAP4	4	1	113233116	113240464	protein_coding	-0.740787	6.5735	0.0016014	0.0169
ENSBTAG00000000880	GINM1	9	1	86800152	86818093	protein_coding	0.604152	5.30241	0.00186278	0.0187
ENSBTAG00000053812	GIPC3	7	-1	20343967	20346465	protein_coding	0.73724	3.02825	0.00618163	0.0412
ENSBTAG00000050809	GIPC3	7	-1	20346684	20350042	protein_coding	1.24335	0.0491153	0.00117304	0.0135
ENSBTAG00000005527	GIPR	18	1	53241345	53249607	protein_coding	1.2557	0.850442	0.00681314	0.0439
ENSBTAG00000000078	GLIPR2	8	1	60421784	60442493	protein_coding	-0.64003	6.56815	0.000518944	0.00772
ENSBTAG00000009199	GLIS2	25	1	3497842	3504227	protein_coding	1.73119	1.52179	1.03e-05	0.000439
ENSBTAG00000018737	GLMN	3	1	51122896	51166887	protein_coding	1.15361	4.01822	7.01e-07	6.01e-05
ENSBTAG00000001108	GMCL1	11	1	68176875	68232649	protein_coding	0.631613	4.79765	0.00423499	0.032
ENSBTAG00000019988	GNA15	7	-1	20665428	20685281	protein_coding	-1.02822	6.45538	9.79e-07	7.53e-05
ENSBTAG00000047664	GNAZ	17	-1	71827754	71856313	protein_coding	1.56238	-0.947622	0.00071579	0.0097
ENSBTAG00000003043	GNG2	10	1	44659979	44794168	protein_coding	-0.787812	5.11083	4.14e-06	0.000224
ENSBTAG00000053497	GNLY	11	-1	49258417	49260854	protein_coding	-0.944306	8.03092	0.000816786	0.0106
ENSBTAG00000052986	GNPTG	7	-1	10235028	10235383	protein_coding	-1.2124	-0.50801	0.00622934	0.0414
ENSBTAG00000016446	GOT1L1	27	-1	33181305	33186909	protein_coding	0.957832	1.91234	0.00377717	0.0296
ENSBTAG00000003923	GPBAR1	2	1	106290033	106293245	protein_coding	-0.949202	3.63544	0.000909732	0.0113
ENSBTAG00000009826	GPD1L	22	1	6593877	6690914	protein_coding	1.20926	3.31084	5.61e-08	8.18e-06
ENSBTAG00000005647	GPR132	21	-1	69438528	69448221	protein_coding	-0.923477	7.53339	0.000385595	0.00619
ENSBTAG00000021437	GPR174	X	-1	73135024	73136025	protein_coding	1.57153	3.10206	4.92e-07	4.73e-05
ENSBTAG00000002240	GPR18	12	-1	76118033	76121780	protein_coding	-0.724054	5.66098	0.00307612	0.0261
ENSBTAG00000005310	GPR180	12	1	69099073	69124754	protein_coding	1.04039	0.720973	0.00189014	0.0189
ENSBTAG00000032084	GPR183	12	-1	76165404	76180037	protein_coding	0.772466	7.17074	0.00777666	0.0479
ENSBTAG00000017431	GPR55	2	-1	118714413	118715459	protein_coding	2.44963	-0.944566	1.66e-06	0.000112
ENSBTAG00000032852	GPRASP2	X	-1	49908162	49911108	protein_coding	1.03559	1.8206	0.000106529	0.00252
ENSBTAG00000017124	GPSM2	3	-1	34431970	34485343	protein_coding	1.22355	2.67269	3.06e-05	0.00101
ENSBTAG00000018281	GPX7	3	-1	93742043	93749741	protein_coding	0.716559	5.05433	6.16e-05	0.00169
ENSBTAG00000001410	GRAMD1B	15	1	34027052	34225316	protein_coding	-1.23229	1.96508	0.000129905	0.00288
ENSBTAG00000019291	GRB14	2	1	31681686	31810646	protein_coding	1.9608	1.41557	1.8e-06	0.000119
ENSBTAG00000008577	GRSF1	6	-1	86196005	86214840	protein_coding	0.759136	4.3571	0.00101116	0.0122
ENSBTAG00000019915	GSN	8	1	110686132	110733968	protein_coding	-0.687807	7.63608	0.00485284	0.0349
ENSBTAG00000003504	GSS	13	-1	64234188	64259465	protein_coding	-0.873265	3.71174	0.00056209	0.00821
ENSBTAG00000003548	GSTP1	29	1	45409334	45412139	protein_coding	-0.947688	6.21773	2.3e-05	0.000828
ENSBTAG00000051210	GSTP1	29	1	45441029	45444880	protein_coding	-0.782844	7.12233	0.00221538	0.0209
ENSBTAG00000021016	GTF2F1	7	1	18063616	18069587	protein_coding	-0.935311	5.60631	6.65e-07	5.86e-05
ENSBTAG00000006126	GTF3C1	25	-1	25009630	25089814	protein_coding	-0.586785	6.55461	0.000472796	0.0072
ENSBTAG00000006016	GTPBP2	23	-1	17144373	17153545	protein_coding	-0.62087	5.12458	0.00361766	0.0287
ENSBTAG00000000285	GUF1	6	1	63290365	63314983	protein_coding	1.04546	4.826	1.05e-05	0.000443
ENSBTAG00000014775	GUK1	7	-1	2983133	2993613	protein_coding	-0.82472	8.57713	0.000103038	0.00245
ENSBTAG00000010057	GZMB	21	-1	34876603	34880233	protein_coding	-1.87718	3.80638	0.000336056	0.00564
ENSBTAG00000010828	GZMH	21	-1	34811403	34814493	protein_coding	-1.4428	5.25299	0.000574304	0.00836
ENSBTAG00000002100	GZMM	7	1	43181976	43188286	protein_coding	-1.49987	4.55827	9.57e-07	7.5e-05
ENSBTAG00000030503	H2AJ	5	-1	95136650	95137326	protein_coding	-0.738523	6.68265	0.000861555	0.0109
ENSBTAG00000040277	H4C4	23	1	31774497	31775288	protein_coding	-0.75515	2.85202	0.00426918	0.0322
ENSBTAG00000004674	HAAO	11	-1	25110252	25125594	protein_coding	1.14056	1.92493	0.000326424	0.00552
ENSBTAG00000011586	HABP4	8	1	83156981	83193125	protein_coding	0.966514	5.78739	1.04e-08	2.28e-06
ENSBTAG00000002049	HADH	6	-1	17208776	17252208	protein_coding	0.694186	3.6043	0.00160553	0.0169
ENSBTAG00000019811	HAO1	13	-1	50564351	50715147	protein_coding	2.76487	-1.13555	1e-06	7.6e-05
ENSBTAG00000052414	HAP1	19	-1	41934418	41945539	protein_coding	-1.03731	3.84393	0.00473499	0.0343
ENSBTAG00000024787	HAUS3	6	1	116389998	116405083	protein_coding	0.856488	2.63997	0.00213846	0.0205
ENSBTAG00000015050	HCN2	7	1	43213783	43234084	protein_coding	1.55313	4.53315	2.45e-10	9.92e-08
ENSBTAG00000007336	HCST	18	1	46589699	46591226	protein_coding	-1.22441	5.96216	2.62e-05	0.0009
ENSBTAG00000007208	HDAC11	22	-1	58427520	58440755	protein_coding	-0.807259	2.56144	0.00622575	0.0414
ENSBTAG00000003808	HDAC9	4	1	27093041	27667961	protein_coding	0.999194	2.74623	0.00187242	0.0188
ENSBTAG00000018527	HDGFL3	21	1	24845099	24921366	protein_coding	0.78392	4.12552	0.00107984	0.0128
ENSBTAG00000016995	HDHD5	5	-1	108838763	108849972	protein_coding	-0.722267	5.95183	0.00116831	0.0135
ENSBTAG00000032477	HECTD1	21	-1	41701589	41776463	protein_coding	0.637367	5.92469	0.00658065	0.0428
ENSBTAG00000005979	HELLS	26	1	16021677	16041531	protein_coding	0.789876	3.99097	0.00046549	0.0071
ENSBTAG00000018151	HELQ	6	-1	98186192	98225864	protein_coding	1.04856	4.40358	7.68e-06	0.000353
ENSBTAG00000006056	HEXIM1	19	1	44814089	44816001	protein_coding	-0.865775	5.33109	0.00011296	0.00262
ENSBTAG00000017860	HIPK2	4	-1	103050523	103242618	protein_coding	-1.02007	2.91891	3.8e-05	0.00116
ENSBTAG00000050122	Histone H2B	3	1	20724732	20748213	protein_coding	0.738417	2.59544	0.00824777	0.0499
ENSBTAG00000020745	HIVEP3	3	1	104538208	104671493	protein_coding	1.03841	2.6888	0.00375876	0.0295
ENSBTAG00000024726	HJURP	3	-1	113516126	113528914	protein_coding	1.15826	2.35737	0.00369813	0.0291
ENSBTAG00000019704	HLTF	1	1	119074041	119137489	protein_coding	1.26378	4.79461	9.6e-07	7.5e-05
ENSBTAG00000014560	HLX	16	1	24350883	24356601	protein_coding	-1.16478	3.50256	0.000119643	0.00271
ENSBTAG00000008840	HM13	13	1	61107684	61147486	protein_coding	-0.623387	6.70436	0.00106988	0.0127
ENSBTAG00000018768	HMGN1	1	-1	139406045	139412414	protein_coding	0.688892	6.0366	3.22e-06	0.000185
ENSBTAG00000052260	HNRNPK	15	-1	56336602	56340221	protein_coding	0.781905	3.60093	0.00666367	0.0431
ENSBTAG00000016578	HNRNPR	2	1	129500051	129531646	protein_coding	0.654026	7.28287	1.26e-05	0.000515
ENSBTAG00000017715	HOMER2	21	-1	23113622	23204335	protein_coding	1.96777	2.64116	4.73e-05	0.00136
ENSBTAG00000002395	HPS3	1	-1	118969378	119046161	protein_coding	0.594085	5.30467	0.00148153	0.016
ENSBTAG00000005147	HPS5	29	1	26355459	26398708	protein_coding	0.671583	4.32572	0.00084577	0.0108
ENSBTAG00000005745	HPSE	6	-1	98072170	98118656	protein_coding	1.80741	3.74376	2.23e-07	2.47e-05
ENSBTAG00000046644	HRAS	29	1	50756430	50765200	protein_coding	-0.592326	4.05062	0.00776574	0.0479
ENSBTAG00000044071	HRH2	10	-1	5450044	5474341	protein_coding	-1.0423	3.96206	0.00769969	0.0477
ENSBTAG00000015490	HS1BP3	11	1	78208891	78257439	protein_coding	-1.0877	2.61821	0.00131591	0.0147
ENSBTAG00000006978	HSD17B4	7	-1	34325642	34425552	protein_coding	0.790754	5.85462	9.69e-06	0.000418
ENSBTAG00000018770	HSDL1	18	-1	10436689	10448454	protein_coding	1.05475	4.09014	4.37e-05	0.00128
ENSBTAG00000031295	HSDL2	8	1	101747810	101808119	protein_coding	0.913167	3.42354	0.000146134	0.00316
ENSBTAG00000012946	HSF2	9	-1	28763138	28803014	protein_coding	1.06491	3.52984	7.64e-05	0.00197
ENSBTAG00000025441	HSPA1A	23	-1	27520317	27522790	protein_coding	-0.745921	5.73902	0.00216567	0.0207
ENSBTAG00000015683	HSPA4	7	1	44607161	44661126	protein_coding	0.585807	5.48685	0.00079362	0.0104
ENSBTAG00000039035	HSPA6	3	-1	8031683	8034120	protein_coding	-1.27122	-0.853619	0.00778767	0.0479
ENSBTAG00000011969	HSPB1	25	1	34345339	34347009	protein_coding	-0.882389	8.05905	3.79e-05	0.00116
ENSBTAG00000012586	HSPD1	2	-1	86035475	86045870	protein_coding	0.719822	5.48469	0.00413353	0.0315
ENSBTAG00000017122	HSPG2	2	1	130906818	130976365	protein_coding	1.53075	1.12648	9.5e-06	0.000417
ENSBTAG00000009216	HVCN1	17	-1	54505222	54531025	protein_coding	0.607084	4.82194	0.001244	0.0141
ENSBTAG00000017212	HYPK	21	1	55420598	55421853	protein_coding	-0.981994	6.34157	4.28e-08	6.58e-06
ENSBTAG00000000974	IARS1	8	-1	83837389	83918620	protein_coding	0.689315	5.17944	0.00193312	0.0192
ENSBTAG00000055302	ICAM2	19	-1	48234945	48261678	protein_coding	-0.888985	5.07668	0.000144564	0.00314
ENSBTAG00000015742	ICAM3	7	-1	14860022	14867280	protein_coding	-0.974926	5.0049	9.44e-05	0.00233
ENSBTAG00000021596	ICOS	2	1	92144569	92169924	protein_coding	-0.720247	5.58213	0.00111384	0.013
ENSBTAG00000014880	ICOSLG	1	-1	144225436	144234833	protein_coding	-0.638766	6.52442	0.0036879	0.0291
ENSBTAG00000016354	IER2	7	-1	12433859	12435630	protein_coding	-0.832	8.15901	3.08e-05	0.00101
ENSBTAG00000003152	IFI27	21	1	58735482	58744443	protein_coding	-0.801629	3.32494	0.00255294	0.0231
ENSBTAG00000003155	IFI27L2	21	-1	58753793	58756455	protein_coding	-1.1316	5.51867	1.15e-10	5.14e-08
ENSBTAG00000015727	IFI47	7	-1	40459455	40475731	protein_coding	-1.06772	5.29121	0.000153099	0.00327
ENSBTAG00000047996	IFITM10	29	1	49725732	49736580	protein_coding	-1.82952	5.70051	2.37e-19	4.52e-16
ENSBTAG00000000480	IFRD2	22	1	50039840	50066774	protein_coding	0.722537	5.67087	0.000825359	0.0107
ENSBTAG00000026657	IFT27	5	-1	75135020	75158505	protein_coding	-1.11854	4.44928	0.00312209	0.0264
ENSBTAG00000012941	IFT46	15	-1	29205690	29219880	protein_coding	-0.973118	0.600727	0.00774108	0.0479
ENSBTAG00000019568	IFT74	8	-1	17184479	17277618	protein_coding	0.997135	2.70548	0.0011392	0.0133
ENSBTAG00000020584	IFT81	17	1	54062673	54200209	protein_coding	0.977803	1.719	0.00142778	0.0156
ENSBTAG00000008828	IGDCC3	10	-1	12270524	12311903	protein_coding	2.69755	1.74498	7.3e-08	1.01e-05
ENSBTAG00000048135	IGHG2	20	1	71927027	71928602	protein_coding	-1.46188	8.3148	3.8e-05	0.00116
ENSBTAG00000001219	IGHM	21	-1	67102	78036	protein_coding	1.09233	9.81924	6.22e-07	5.67e-05
ENSBTAG00000048049	IGHM-like	21	-1	198678	206914	protein_coding	1.01002	8.32654	0.00172338	0.0177
ENSBTAG00000051010	IGHV4-39	21	1	325431	328570	protein_coding	1.66789	0.890807	0.00421262	0.032
ENSBTAG00000050062	IGLL1	17	1	71170236	71172285	protein_coding	-3.4285	1.25195	0.00158126	0.0168
ENSBTAG00000046322	IGLV1-40	17	1	70844303	70844716	protein_coding	1.81765	0.433696	0.00209447	0.0202
ENSBTAG00000039237	IGLV1-40	17	1	70688182	70690140	protein_coding	2.42025	-0.374258	5.93e-06	0.000293
ENSBTAG00000047529	IGLV1-50	17	-1	70736538	70736948	protein_coding	-2.25451	3.78877	5.36e-08	8.06e-06
ENSBTAG00000010408	IKBKE	16	1	4259232	4284591	protein_coding	-0.973735	6.44264	5.87e-07	5.42e-05
ENSBTAG00000014016	IKZF1	4	-1	5505954	5599101	protein_coding	0.740765	5.84961	0.00354251	0.0284
ENSBTAG00000018200	IL15	17	-1	16050989	16143452	protein_coding	1.52715	2.50789	1.14e-07	1.45e-05
ENSBTAG00000010963	IL16	21	1	27049337	27099793	protein_coding	-0.824548	5.4406	0.000430341	0.0067
ENSBTAG00000033669	IL17RC	22	-1	16828957	16840283	protein_coding	-1.07606	3.64158	0.00231221	0.0216
ENSBTAG00000033748	IL18RAP	11	1	7203304	7233720	protein_coding	-1.87811	2.67626	5.04e-09	1.23e-06
ENSBTAG00000008299	IL20RB	1	-1	132167385	132207262	protein_coding	-1.05185	2.32917	0.00166247	0.0173
ENSBTAG00000019567	IL21R	25	1	24941958	25002153	protein_coding	-1.0552	5.33942	6.69e-06	0.00032
ENSBTAG00000001602	IL4R	25	1	24872629	24922650	protein_coding	-0.65901	7.24592	1.58e-05	0.000603
ENSBTAG00000016284	IL7	14	-1	41937221	41996546	protein_coding	1.47335	-0.288046	0.00253318	0.023
ENSBTAG00000043951	IMPA2	24	1	42749323	42770785	protein_coding	-0.667502	5.84006	0.0002115	0.00407
ENSBTAG00000003035	IMPACT	24	-1	32256373	32287095	protein_coding	1.34836	1.02816	1.54e-05	0.000596
ENSBTAG00000007187	INF2	21	1	69183853	69195007	protein_coding	-0.845767	7.97075	3.85e-07	4e-05
ENSBTAG00000004814	INPP4A	11	1	3650777	3769745	protein_coding	1.29478	7.30815	2.48e-07	2.72e-05
ENSBTAG00000025775	INSL3	7	1	5325748	5327331	protein_coding	-0.857186	2.95606	0.000478476	0.00728
ENSBTAG00000025803	INSYN1	10	-1	20546893	20559337	protein_coding	1.88705	3.18779	0.00217519	0.0207
ENSBTAG00000002970	INTS6	12	-1	20817642	20903002	protein_coding	0.739357	5.47587	0.0063436	0.0419
ENSBTAG00000027722	IPO7	15	-1	43190698	43234275	protein_coding	0.762762	5.81301	0.00124474	0.0141
ENSBTAG00000015103	IQCC	2	-1	121316668	121320573	protein_coding	-0.794404	2.63816	0.00521392	0.0365
ENSBTAG00000013060	IQGAP1	21	-1	22109271	22190576	protein_coding	0.917211	6.11445	0.00281116	0.0245
ENSBTAG00000006882	IQGAP3	3	1	14259699	14299013	protein_coding	1.46496	-0.342412	0.00264751	0.0235
ENSBTAG00000003237	IQSEC1	22	1	58736452	58878769	protein_coding	0.657933	7.85142	0.000395183	0.00628
ENSBTAG00000021105	IRAK4	5	-1	36680680	36708918	protein_coding	0.714733	6.3112	0.000114943	0.00264
ENSBTAG00000025329	IRF2BPL	10	-1	88236338	88238662	protein_coding	0.882901	4.01456	0.000180356	0.00369
ENSBTAG00000047680	IRF7	29	1	50695300	50698405	protein_coding	-1.05109	6.89927	0.000144082	0.00314
ENSBTAG00000021956	ISCA2	10	1	85783972	85785721	protein_coding	-0.639766	4.04166	0.00465279	0.034
ENSBTAG00000014762	ISG20	21	1	19607426	19625071	protein_coding	-1.34435	4.43126	2.81e-06	0.000166
ENSBTAG00000019498	ITGA3	19	-1	36565806	36598451	protein_coding	-1.22606	3.55168	7.3e-06	0.000338
ENSBTAG00000013745	ITGA5	5	1	25662272	25683364	protein_coding	-0.938036	7.0113	8.92e-07	7.32e-05
ENSBTAG00000007103	ITGAL	25	1	26654119	26703485	protein_coding	-0.665618	9.27778	0.00291192	0.0252
ENSBTAG00000054461	ITGAX	25	1	27398592	27417799	protein_coding	0.775904	6.55847	5.32e-05	0.0015
ENSBTAG00000018993	ITGB7	5	1	26796739	26811772	protein_coding	-0.768007	9.14578	0.000257526	0.00467
ENSBTAG00000017855	ITM2C	2	1	118666034	118680136	protein_coding	1.38497	10.0683	2.73e-08	4.75e-06
ENSBTAG00000009845	ITPK1	21	-1	57589349	57752955	protein_coding	-0.863574	5.75724	7.52e-07	6.34e-05
ENSBTAG00000020455	ITPR1	22	-1	21523823	21876681	protein_coding	0.73184	4.80966	0.00362936	0.0288
ENSBTAG00000013245	ITPR3	23	1	7745549	7813182	protein_coding	0.639145	7.32436	0.00013572	0.00298
ENSBTAG00000023172	ITSN2	11	1	74844189	74898502	protein_coding	0.773757	4.35506	0.00394922	0.0306
ENSBTAG00000012817	JAG1	13	-1	3939809	3984202	protein_coding	-0.765204	3.81687	0.000550002	0.0081
ENSBTAG00000003176	JAM3	29	-1	32993975	33024632	protein_coding	-0.858796	4.51682	0.00196747	0.0194
ENSBTAG00000023283	JAML	15	-1	28881527	28912759	protein_coding	-1.03471	5.87472	0.000185395	0.00377
ENSBTAG00000001573	JMJD1C	28	-1	19314567	19583951	protein_coding	0.719487	7.36702	0.00280545	0.0245
ENSBTAG00000004191	JMJD4	7	1	3468962	3474671	protein_coding	-0.728069	3.2821	0.00331046	0.0271
ENSBTAG00000046607	JMJD7	10	1	37222172	37228629	protein_coding	-0.912635	3.40589	0.00114754	0.0133
ENSBTAG00000002209	JPT2	25	1	1289631	1302440	protein_coding	0.763854	5.2522	7.75e-05	0.00199
ENSBTAG00000037488	JRKL	15	-1	13849723	13851297	protein_coding	1.24763	0.964817	0.000463241	0.00709
ENSBTAG00000020116	JSP.1	23	-1	28663713	28667379	protein_coding	-1.7663	11.0168	0.000188476	0.00382
ENSBTAG00000052791	JUND	7	1	4912209	4913960	protein_coding	-0.823487	9.13768	0.000333853	0.00561
ENSBTAG00000003115	KBTBD2	4	1	63912710	63925721	protein_coding	0.955176	5.17368	5.24e-07	4.97e-05
ENSBTAG00000011081	KBTBD8	22	-1	34462620	34474389	protein_coding	1.30813	1.4054	0.000459625	0.00705
ENSBTAG00000032623	KCNG3	11	-1	24832853	24885462	protein_coding	2.87716	0.209995	1.52e-07	1.84e-05
ENSBTAG00000004078	KCNH2	4	-1	113526181	113561800	protein_coding	-1.16173	3.42007	0.0040584	0.0312
ENSBTAG00000019355	KCNK10	10	-1	99915023	100073747	protein_coding	2.22434	0.340512	0.000316785	0.00542
ENSBTAG00000011112	KCNK5	23	-1	13060754	13101280	protein_coding	-0.707823	3.07237	0.0024565	0.0225
ENSBTAG00000009235	KCNMB3	1	1	87793359	87870663	protein_coding	1.63213	0.985346	0.000955226	0.0118
ENSBTAG00000008626	KCNN1	7	-1	5185086	5214413	protein_coding	1.47478	1.34443	0.00132965	0.0148
ENSBTAG00000004588	KCNN4	18	-1	51965948	51979728	protein_coding	1.08388	7.35434	3.81e-08	6.14e-06
ENSBTAG00000018975	KCNT1	11	1	103335988	103387085	protein_coding	-0.833703	6.40768	0.000632693	0.00896
ENSBTAG00000014608	KDM1B	23	-1	39389854	39432004	protein_coding	1.57032	3.05239	3.15e-05	0.00103
ENSBTAG00000010063	KDM3B	7	1	49749644	49805938	protein_coding	0.730276	5.40552	0.000310968	0.00534
ENSBTAG00000006175	KDM5B	16	1	79949862	80022792	protein_coding	-0.598475	5.7374	0.00294765	0.0254
ENSBTAG00000007723	KDSR	24	-1	61599658	61638727	protein_coding	-0.671472	2.60033	0.00816651	0.0496
ENSBTAG00000012497	KHDRBS1	1	-1	158336214	158359816	protein_coding	0.703096	6.23229	0.000345163	0.00574
ENSBTAG00000011325	KHK	11	-1	72537265	72549970	protein_coding	-0.983614	4.72417	0.00354951	0.0284
ENSBTAG00000017691	KIAA0040	16	-1	56399984	56400286	protein_coding	2.63362	4.44315	3.57e-28	2.39e-24
ENSBTAG00000048798	KIAA1109	17	-1	35321748	35476298	protein_coding	1.02509	6.9846	3.3e-05	0.00106
ENSBTAG00000051886	KIAA1109	17	-1	35478947	35505549	protein_coding	1.37008	1.50251	0.00204715	0.0199
ENSBTAG00000047550	KIAA2026	8	1	38683243	38791351	protein_coding	1.09293	4.06417	0.000227851	0.00429
ENSBTAG00000009383	KIF11	26	1	14004835	14050631	protein_coding	1.51471	1.68152	0.000507762	0.0076
ENSBTAG00000015685	KIF12	8	-1	103296384	103331354	protein_coding	-1.85109	2.35281	4.04e-10	1.33e-07
ENSBTAG00000019217	KIF13A	23	1	39526102	39728514	protein_coding	1.30799	5.79791	4.03e-05	0.00121
ENSBTAG00000016726	KIF15	22	1	16507963	16564652	protein_coding	1.11636	3.23064	0.00156034	0.0166
ENSBTAG00000002117	KIF18A	15	-1	58720346	58806311	protein_coding	1.34513	0.941002	0.000540127	0.00799
ENSBTAG00000008088	KIF18B	19	-1	44629534	44650895	protein_coding	1.03058	2.26995	0.00730136	0.046
ENSBTAG00000008758	KIF20A	7	1	49613257	49621657	protein_coding	1.17739	1.32184	0.00437013	0.0327
ENSBTAG00000005708	KIF20B	26	1	11351677	11435642	protein_coding	0.841559	2.4371	0.00602494	0.0405
ENSBTAG00000015022	KIF2A	20	-1	17021529	17087796	protein_coding	0.682469	4.58193	0.00191542	0.0191
ENSBTAG00000003215	KIF3B	13	1	61747316	61787770	protein_coding	0.64429	6.13855	3.12e-05	0.00102
ENSBTAG00000012861	KIF4A	X	-1	80023333	80153340	protein_coding	1.0597	1.83013	0.00297222	0.0255
ENSBTAG00000002280	KIF5B	13	1	33326434	33372964	protein_coding	1.11721	4.65241	0.00373064	0.0293
ENSBTAG00000001631	KIFC1	23	1	7570491	7585450	protein_coding	0.749613	5.4714	0.000272041	0.00488
ENSBTAG00000006804	KIRREL3	29	-1	29748689	29881807	protein_coding	-0.974651	3.13327	0.000109334	0.00257
ENSBTAG00000006083	KLF1	7	1	12671237	12675537	protein_coding	1.39695	0.828255	0.000180084	0.00369
ENSBTAG00000046218	KLF11	11	-1	87547144	87558851	protein_coding	1.18462	5.51485	1.06e-10	4.89e-08
ENSBTAG00000038055	KLF16	7	-1	44173869	44182700	protein_coding	0.625613	3.80023	0.00816901	0.0496
ENSBTAG00000005852	KLF8	X	1	93319321	93445155	protein_coding	-1.02796	-0.0411599	0.00776096	0.0479
ENSBTAG00000020003	KLHL14	24	1	24384932	24499896	protein_coding	1.2866	2.26036	0.000236497	0.00438
ENSBTAG00000020161	KLHL22	17	1	72491752	72505789	protein_coding	-0.747735	6.74141	0.000488199	0.00739
ENSBTAG00000009252	KLRA1	5	1	98969137	98984165	protein_coding	-1.18095	1.78152	0.000203655	0.004
ENSBTAG00000053398	KNL1	10	1	36179163	36240615	protein_coding	1.67093	0.828259	0.00110472	0.013
ENSBTAG00000017416	KPNA4	1	1	106924853	107002190	protein_coding	1.04829	3.5088	8.61e-05	0.00215
ENSBTAG00000010219	KRBA1	4	1	112569850	112584312	protein_coding	-0.923902	3.75273	4.29e-05	0.00127
ENSBTAG00000050388	KRBA2	19	-1	27967606	27971119	protein_coding	0.763128	2.70413	0.0031984	0.0267
ENSBTAG00000011591	KRR1	5	-1	5033423	5047918	protein_coding	0.697024	6.37245	0.000285356	0.00506
ENSBTAG00000017713	KTN1	10	1	68006356	68118826	protein_coding	0.694621	5.68153	0.00020664	0.00403
ENSBTAG00000032277	KYNU	2	-1	53739155	53888583	protein_coding	0.71973	4.36418	0.000468968	0.00715
ENSBTAG00000034295	LAG3	5	-1	103666048	103672761	protein_coding	-0.980675	5.72824	7.64e-05	0.00197
ENSBTAG00000012135	LARP1B	17	-1	29525417	29663774	protein_coding	0.988136	1.93133	0.00244323	0.0224
ENSBTAG00000009632	LARP7	6	-1	12971034	12982948	protein_coding	0.620122	4.41823	0.00263221	0.0235
ENSBTAG00000021249	LAT	25	-1	25862056	25866924	protein_coding	-0.955129	7.85106	3.56e-07	3.75e-05
ENSBTAG00000026111	LBH	11	-1	69617500	69644870	protein_coding	0.791635	7.0951	7.76e-05	0.00199
ENSBTAG00000008453	LBR	16	-1	28446036	28472860	protein_coding	0.863738	4.90778	0.00214379	0.0205
ENSBTAG00000018043	LCAT	18	-1	35421770	35425011	protein_coding	0.690991	5.54234	0.00220419	0.0208
ENSBTAG00000012695	LCK	2	-1	121262594	121283528	protein_coding	-0.919161	8.05852	2.35e-05	0.00084
ENSBTAG00000054158	LCLAT1	11	-1	69223339	69424304	protein_coding	0.772985	4.54918	0.000190435	0.00383
ENSBTAG00000046561	LCORL	6	-1	37380296	37557106	protein_coding	0.875543	1.30912	0.00669741	0.0433
ENSBTAG00000012314	LDLR	7	1	15545282	15579093	protein_coding	-0.860465	5.23458	0.000449896	0.00694
ENSBTAG00000001050	LDLRAP1	2	-1	127482749	127508799	protein_coding	-0.857366	5.06408	9.79e-05	0.00237
ENSBTAG00000039435	LEMD3	5	-1	48542860	48614389	protein_coding	1.04007	3.0637	0.00129255	0.0145
ENSBTAG00000015089	LGALS1	5	1	109512489	109515793	protein_coding	-1.08922	8.14794	1.18e-06	8.66e-05
ENSBTAG00000007108	LGALS12	29	1	41783243	41792648	protein_coding	0.875016	2.45691	0.00307739	0.0261
ENSBTAG00000002326	LGALS3	10	1	67611143	67629446	protein_coding	-0.703588	6.1516	0.00261912	0.0235
ENSBTAG00000006846	LGALS9	19	1	19368210	19387215	protein_coding	-0.95303	8.20962	9.52e-06	0.000417
ENSBTAG00000055296	LGALSL	11	1	62858513	62866683	protein_coding	0.72741	4.70149	0.00101432	0.0123
ENSBTAG00000002606	LGR4	15	-1	58091974	58197387	protein_coding	2.16125	3.46979	3.95e-08	6.14e-06
ENSBTAG00000004789	LGR6	16	-1	80312915	80399065	protein_coding	-1.12863	2.44746	0.000780116	0.0103
ENSBTAG00000010957	LHPP	26	1	44097496	44224863	protein_coding	-1.0223	5.36845	1.35e-05	0.000541
ENSBTAG00000045854	LILRA5	18	-1	62462232	62476548	protein_coding	-0.806989	2.31034	0.00219928	0.0208
ENSBTAG00000038797	LILRA6	18	1	62970281	62974443	protein_coding	-1.12381	2.27236	0.00411152	0.0314
ENSBTAG00000052386	LILRB3	NKLS02000591.1	1	186947	196485	protein_coding	-1.40169	1.17039	7.26e-05	0.00189
ENSBTAG00000026097	LIMD1	22	-1	53633801	53707789	protein_coding	1.62395	4.13583	3.72e-10	1.31e-07
ENSBTAG00000010662	LIMK2	17	1	70033759	70093314	protein_coding	-0.911258	6.03049	0.000978365	0.0119
ENSBTAG00000006262	LIMS2	2	1	4842239	4887427	protein_coding	-1.38107	1.45188	0.00108201	0.0128
ENSBTAG00000010546	LIN54	6	-1	97753005	97815165	protein_coding	0.981673	4.02228	0.00023073	0.00433
ENSBTAG00000011367	LIN7A	5	-1	10351190	10506727	protein_coding	-1.12581	0.251053	0.00156463	0.0166
ENSBTAG00000019745	LMF1	25	-1	714685	777085	protein_coding	-0.609479	6.01636	0.00119921	0.0137
ENSBTAG00000017925	LMF2	5	-1	119807553	119812020	protein_coding	-0.939993	5.87908	0.000493122	0.00745
ENSBTAG00000017574	LMNA	3	-1	14642915	14670926	protein_coding	-1.35514	3.88736	0.00135871	0.015
ENSBTAG00000006951	LMO2	15	-1	64472394	64485114	protein_coding	0.868631	8.13853	0.00221526	0.0209
ENSBTAG00000048553	LOC100297097	13	1	17957139	17989644	protein_coding	0.645859	3.81636	0.0012988	0.0145
ENSBTAG00000013836	LOC100297513	10	-1	76507877	76538495	protein_coding	1.07466	2.70244	7.21e-06	0.000338
ENSBTAG00000046172	LOC100299281	16	-1	59363252	59438293	protein_coding	-0.763901	4.13948	0.0013121	0.0146
ENSBTAG00000027204	LOC100300510	4	1	106102213	106107665	protein_coding	-1.16694	9.36051	1.67e-09	4.96e-07
ENSBTAG00000037937	LOC101903126	15	1	46229081	46235896	protein_coding	1.20524	4.90392	0.00208615	0.0201
ENSBTAG00000052345	LOC101905041	26	-1	25684038	25685264	protein_coding	0.836419	3.25936	0.000712011	0.00968
ENSBTAG00000039446	LOC407163	13	1	73497774	73555155	protein_coding	-0.995079	1.05647	0.00146551	0.0159
ENSBTAG00000004043	LOC407171	18	1	62945785	62948849	protein_coding	-0.939321	7.06797	8.54e-05	0.00214
ENSBTAG00000038233	LOC507055	3	1	54715932	54782223	protein_coding	0.803479	3.20443	0.000835666	0.0107
ENSBTAG00000026796	LOC507756	15	1	51510994	51515291	protein_coding	1.80312	2.50665	6.88e-07	5.96e-05
ENSBTAG00000038080	LOC508858	21	-1	34835231	34837188	protein_coding	-1.96799	3.5445	4.11e-05	0.00123
ENSBTAG00000034609	LOC509513	4	1	106082256	106089046	protein_coding	-0.851667	7.01705	5.76e-05	0.00161
ENSBTAG00000054951	LOC509946	NKLS02002208.1	-1	7943793	8024404	protein_coding	1.21862	0.949868	0.00103685	0.0124
ENSBTAG00000040331	LOC512867	4	-1	113131167	113139056	protein_coding	-0.705586	4.91829	0.00345059	0.0279
ENSBTAG00000038770	LOC513767	19	-1	6107085	6131518	protein_coding	1.26376	4.27414	2.79e-10	1.1e-07
ENSBTAG00000032603	LOC515333	12	-1	69482002	69666089	protein_coding	1.30701	3.61767	6.53e-06	0.000313
ENSBTAG00000005251	LOC516599	15	-1	47865341	47880349	protein_coding	1.04686	3.98672	0.000242248	0.00447
ENSBTAG00000039714	LOC523126	NKLS02000910.1	-1	775192	957150	protein_coding	3.98408	-0.688412	1.16e-05	0.000481
ENSBTAG00000039524	LOC524576	5	-1	74501674	74571162	protein_coding	2.8429	2.42041	0.000492614	0.00745
ENSBTAG00000003289	LOC525415	19	-1	14387586	14389714	protein_coding	-1.66808	1.85664	0.000291488	0.00511
ENSBTAG00000000715	LOC530077	4	-1	113349198	113356352	protein_coding	-0.586791	6.31995	0.00101947	0.0123
ENSBTAG00000023007	LOC531152	17	-1	71897941	71916613	protein_coding	-1.8158	-0.73291	0.00177633	0.0181
ENSBTAG00000023106	LOC534913	1	-1	139422600	139432042	protein_coding	0.776398	3.19793	0.000882314	0.0111
ENSBTAG00000003892	LOC537017	23	1	32672258	32731972	protein_coding	0.787928	3.26284	0.00337401	0.0274
ENSBTAG00000015493	LOC615277	22	1	12637814	12643092	protein_coding	-1.01654	-0.00298395	0.00821015	0.0498
ENSBTAG00000054259	LOC618071	7	1	20437392	20439636	protein_coding	-0.863244	4.95859	3e-05	0.000992
ENSBTAG00000047675	LOC618268	18	-1	57498646	57507296	protein_coding	1.21019	4.44198	2.77e-08	4.76e-06
ENSBTAG00000051845	LOC618541	25	1	2512968	2517563	protein_coding	-1.19238	8.79779	6.77e-13	6.47e-10
ENSBTAG00000022372	LOC782688	29	1	27769046	27769938	protein_coding	0.95077	1.91499	0.00104507	0.0125
ENSBTAG00000013055	LOC782827	21	-1	34816886	34818847	protein_coding	-1.43859	3.54726	0.00295292	0.0254
ENSBTAG00000021501	LOC784768	3	-1	57355960	57388867	protein_coding	2.35629	-0.596232	6.44e-07	5.74e-05
ENSBTAG00000016603	LOC786914	21	-1	66912801	66928743	protein_coding	-1.25373	1.14517	0.00366701	0.029
ENSBTAG00000025126	LOC788205	19	1	26063067	26066913	protein_coding	-1.65938	-0.345184	0.0070723	0.045
ENSBTAG00000050417	LOC788334	5	-1	74480533	74487043	protein_coding	3.66787	2.51345	9.66e-06	0.000418
ENSBTAG00000026758	LOC788425	2	-1	133387813	133397275	protein_coding	-1.93619	1.37141	0.00115459	0.0134
ENSBTAG00000038159	LOC788565	21	1	34755350	34758193	protein_coding	-1.66273	2.4414	0.00102834	0.0124
ENSBTAG00000013127	LPCAT3	5	1	103451002	103487994	protein_coding	-0.736798	6.16287	0.000457843	0.00704
ENSBTAG00000005137	LPGAT1	16	1	71591831	71713585	protein_coding	0.96875	3.86215	0.00419994	0.0319
ENSBTAG00000009165	LPIN3	13	1	69973201	69990650	protein_coding	-0.813613	2.71808	0.0081241	0.0494
ENSBTAG00000032839	LRCH3	1	-1	70229447	70335542	protein_coding	1.19351	3.25522	0.000205795	0.00402
ENSBTAG00000047158	LRFN1	18	-1	49017345	49024476	protein_coding	-0.717502	3.17936	0.00389604	0.0303
ENSBTAG00000000153	LRFN3	18	1	46630276	46637137	protein_coding	-0.63376	3.95459	0.00446346	0.0331
ENSBTAG00000012659	LRIF1	3	1	32408226	32428000	protein_coding	0.801791	3.18737	0.00121977	0.0139
ENSBTAG00000019711	LRMP	5	-1	84887467	84938013	protein_coding	0.685282	6.49704	0.000441867	0.00684
ENSBTAG00000000736	LRP8	3	1	92919163	92996508	protein_coding	0.964769	4.24134	1.36e-06	9.68e-05
ENSBTAG00000000073	LRPAP1	6	1	115369803	115384234	protein_coding	-0.7018	6.37821	0.000505472	0.00758
ENSBTAG00000024379	LRRC17	4	1	44155991	44279731	protein_coding	3.02354	0.946998	1.28e-05	0.000521
ENSBTAG00000000539	LRRC28	21	-1	7226600	7416484	protein_coding	-0.766889	4.31097	0.000373872	0.00606
ENSBTAG00000020214	LRRC8B	3	-1	53688735	53713047	protein_coding	1.56118	2.11035	2.62e-05	0.0009
ENSBTAG00000003338	LRRCC1	14	-1	77440753	77485090	protein_coding	0.797991	4.86989	0.00151133	0.0162
ENSBTAG00000016260	LRRK2	5	-1	40461232	40666425	protein_coding	1.4185	6.17299	0.000197432	0.00391
ENSBTAG00000009111	LRRN2	16	-1	2358407	2419458	protein_coding	-0.88903	3.82147	3.36e-05	0.00107
ENSBTAG00000010555	LSMEM1	4	-1	55849056	55859542	protein_coding	-1.22155	0.490391	0.00107533	0.0127
ENSBTAG00000017033	LSR	18	1	45966140	45981351	protein_coding	-0.776088	2.18352	0.00530677	0.0369
ENSBTAG00000010238	LTB4R	10	-1	20853778	20855801	protein_coding	-1.02193	2.24054	0.0061853	0.0412
ENSBTAG00000015312	LTBR	5	-1	103976074	103992749	protein_coding	-0.890516	4.6993	0.00129933	0.0145
ENSBTAG00000001292	LTF	22	1	52952571	52986619	protein_coding	-2.00061	1.06485	0.00520871	0.0365
ENSBTAG00000000201	LTN1	1	1	7183913	7240822	protein_coding	1.2011	3.03822	0.000844064	0.0108
ENSBTAG00000002279	LUC7L3	19	-1	35993171	36018642	protein_coding	0.754371	5.75572	0.000110793	0.00259
ENSBTAG00000017797	LY75	2	1	36454504	36545934	protein_coding	0.737334	4.45887	0.00784979	0.0482
ENSBTAG00000020034	LYN	14	1	23134995	23244752	protein_coding	0.793548	8.52433	2.91e-05	0.00098
ENSBTAG00000030711	LYPD8	7	-1	42512363	42523170	protein_coding	2.21157	0.744595	5.21e-05	0.00147
ENSBTAG00000033298	LYRM9	19	-1	19487860	19503235	protein_coding	0.697283	2.38439	0.00705001	0.045
ENSBTAG00000021024	MACF1	3	-1	106591094	106927295	protein_coding	0.806788	8.60818	0.00141117	0.0154
ENSBTAG00000055286	MACIR	7	1	102269273	102290206	protein_coding	0.980929	5.01618	2.36e-06	0.000144
ENSBTAG00000001163	MACROH2A2	28	1	26293095	26345874	protein_coding	2.57047	0.945528	3.3e-10	1.23e-07
ENSBTAG00000013275	MAD2L2	16	1	41990741	42003150	protein_coding	-0.603489	4.84925	0.00593254	0.04
ENSBTAG00000021435	MAFF	5	1	109963621	109972823	protein_coding	-0.869357	6.90816	0.00278867	0.0244
ENSBTAG00000039888	MAGED2	X	1	92287353	92293899	protein_coding	-0.658646	4.93954	0.00195262	0.0193
ENSBTAG00000033504	MAK16	27	1	29204700	29214791	protein_coding	0.629012	4.37611	0.00720093	0.0456
ENSBTAG00000024381	MAN1A1	9	1	31675672	31849229	protein_coding	0.685451	6.39621	0.000213584	0.00409
ENSBTAG00000003069	MAN1C1	2	-1	127292652	127444339	protein_coding	-0.739399	3.83154	0.00103532	0.0124
ENSBTAG00000019761	MANBA	6	1	22062326	22189956	protein_coding	0.640831	4.92122	0.000688289	0.00947
ENSBTAG00000031797	MANF	22	-1	49379095	49383627	protein_coding	-0.806574	5.55755	0.000126606	0.00282
ENSBTAG00000006135	MAP1LC3A	13	1	63918996	63920656	protein_coding	-0.92492	7.34329	0.000160432	0.00338
ENSBTAG00000013790	MAP3K1	20	-1	22340163	22417428	protein_coding	1.36661	6.72066	5.46e-11	2.61e-08
ENSBTAG00000010254	MAP3K6	2	1	125921162	125934238	protein_coding	-1.05653	3.24266	0.00223543	0.021
ENSBTAG00000016442	MAP4K3	11	-1	21552945	21736237	protein_coding	1.75562	5.3513	1.57e-05	0.0006
ENSBTAG00000030301	MAP7D1	3	-1	109649571	109671174	protein_coding	-0.652847	6.38138	0.000839946	0.0108
ENSBTAG00000051318	MAP7D3	NKLS02002208.1	1	8650834	8682840	protein_coding	1.39792	-0.199317	0.00480304	0.0346
ENSBTAG00000010312	MAPK1	17	1	71998213	72053367	protein_coding	0.6149	5.29639	0.000141547	0.0031
ENSBTAG00000016532	MAPKAPK3	22	-1	49711610	49740232	protein_coding	-0.705892	6.17844	0.00172438	0.0177
ENSBTAG00000008755	MARCHF7	2	-1	36579472	36627161	protein_coding	0.719184	5.5305	0.00141863	0.0155
ENSBTAG00000020444	MAST2	3	-1	100071214	100278380	protein_coding	1.32451	6.16546	1.58e-13	1.63e-10
ENSBTAG00000016406	MCM10	13	1	27854518	27891168	protein_coding	0.986359	1.924	0.00392004	0.0304
ENSBTAG00000034992	MCTS1	X	1	5150330	5159302	protein_coding	0.631535	4.3291	0.00445607	0.0331
ENSBTAG00000001475	MCUR1	23	1	42868726	42888891	protein_coding	0.658675	2.36374	0.00827937	0.05
ENSBTAG00000023895	MDK	17	1	21203821	21205310	protein_coding	-1.21392	1.38947	0.000210104	0.00407
ENSBTAG00000007740	MDK	15	1	76374118	76377898	protein_coding	-1.19922	5.44187	2.05e-08	3.86e-06
ENSBTAG00000001644	MDN1	9	1	60410450	60550024	protein_coding	0.749426	5.24742	0.00382293	0.0299
ENSBTAG00000000246	ME3	29	1	8891472	9112311	protein_coding	-1.39474	2.26098	1.3e-05	0.000525
ENSBTAG00000021703	MED12L	1	-1	116654940	117017533	protein_coding	2.95905	2.09583	2.3e-11	1.28e-08
ENSBTAG00000003552	MED17	29	-1	1014403	1043535	protein_coding	0.607277	4.6322	0.00307114	0.0261
ENSBTAG00000052215	MESP1	21	-1	21164833	21165917	protein_coding	-1.77671	-0.51858	0.000394192	0.00628
ENSBTAG00000004787	METRNL	19	-1	49624451	49639773	protein_coding	-0.660907	6.05833	0.000296016	0.00516
ENSBTAG00000003832	MFAP2	2	1	135611507	135616267	protein_coding	0.945729	1.34201	0.00428355	0.0323
ENSBTAG00000017079	MFAP3	7	1	65340082	65347501	protein_coding	0.632772	3.83249	0.00640328	0.0421
ENSBTAG00000003300	MFGE8	21	-1	20466203	20492331	protein_coding	-0.903086	4.45255	2.33e-05	0.000834
ENSBTAG00000015913	MFHAS1	27	-1	24865164	24975150	protein_coding	-0.674726	4.3571	0.000360611	0.00591
ENSBTAG00000010485	MFN1	1	-1	87721169	87765315	protein_coding	0.945705	4.19304	9.56e-06	0.000417
ENSBTAG00000021065	MFSD13A	26	1	23071864	23089451	protein_coding	-0.755075	5.00888	0.000127626	0.00284
ENSBTAG00000013054	MFSD2A	3	-1	106122567	106136408	protein_coding	-1.08088	1.92434	0.00154586	0.0165
ENSBTAG00000039012	MFSD6L	19	-1	28289946	28292101	protein_coding	-0.89913	2.44325	0.00034733	0.00577
ENSBTAG00000015138	MGA	10	1	37075885	37166996	protein_coding	0.625707	6.15588	0.000401944	0.00637
ENSBTAG00000002599	MGARP	17	1	18399763	18411428	protein_coding	2.04336	2.10643	6.33e-05	0.00173
ENSBTAG00000024809	MGC137030	7	1	42489710	42498706	protein_coding	2.70293	2.20147	4.51e-09	1.14e-06
ENSBTAG00000003425	MGME1	13	1	38242214	38250800	protein_coding	0.696035	2.87998	0.00429779	0.0324
ENSBTAG00000019767	MIER2	7	-1	43033570	43056703	protein_coding	-0.638289	5.2295	0.00178832	0.0181
ENSBTAG00000015329	MINDY1	3	1	19766326	19775894	protein_coding	-0.759562	3.87232	0.00547877	0.0377
ENSBTAG00000029909	MIR7-1	8	-1	77219239	77219385	miRNA	1.15839	3.10077	0.000108622	0.00256
ENSBTAG00000044074	MLLT10	13	1	22747480	22954556	protein_coding	0.981552	5.17914	0.00530388	0.0369
ENSBTAG00000006086	MMP28	19	1	14587761	14613432	protein_coding	1.0174	4.80687	0.00233729	0.0217
ENSBTAG00000000271	MNS1	10	1	53893423	53977929	protein_coding	1.41255	1.12217	0.00253655	0.023
ENSBTAG00000006259	MOB1A	11	1	10475427	10496960	protein_coding	1.2747	4.04328	0.00148445	0.016
ENSBTAG00000011249	MOB2	29	1	49990564	50043414	protein_coding	-0.80242	6.72993	2.5e-05	0.000873
ENSBTAG00000008470	MPHOSPH9	17	1	52333197	52385417	protein_coding	0.772557	4.76129	0.00216404	0.0207
ENSBTAG00000013215	MREG	2	-1	103970393	104038722	protein_coding	1.14627	3.98941	0.00214049	0.0205
ENSBTAG00000010311	MRM1	19	1	12941110	12950393	protein_coding	-0.922975	4.21214	0.000224562	0.00425
ENSBTAG00000047635	MRO	24	-1	50318709	50343196	protein_coding	1.05406	1.46313	0.00162137	0.0169
ENSBTAG00000034613	MROH6	14	1	1132386	1136717	protein_coding	-1.34405	3.35259	6.57e-05	0.00178
ENSBTAG00000001109	MRPS14	16	-1	56248846	56268263	protein_coding	-0.59259	3.80535	0.00745428	0.0466
ENSBTAG00000025571	MRPS18A	23	-1	17178373	17194684	protein_coding	-1.14385	4.23616	6.7e-07	5.86e-05
ENSBTAG00000006369	MRPS35	5	-1	82081715	82125299	protein_coding	0.833381	3.83443	0.000235409	0.00438
ENSBTAG00000004979	MRS2	23	-1	33271110	33309747	protein_coding	0.767492	3.26152	0.00504262	0.0358
ENSBTAG00000004580	MS4A1	15	1	83282746	83298109	protein_coding	1.44876	9.12432	1.55e-10	6.7e-08
ENSBTAG00000020095	MS4A3	15	1	83149879	83159312	protein_coding	1.46726	-0.92434	0.000651541	0.00914
ENSBTAG00000009289	MS4A8	29	1	37057599	37073704	protein_coding	-0.835064	4.50926	3.36e-05	0.00107
ENSBTAG00000005404	MSC	14	-1	35439046	35441608	protein_coding	-0.970941	2.87547	0.00230598	0.0216
ENSBTAG00000002742	MSH2	11	1	29804956	29886276	protein_coding	0.913017	4.41223	2.3e-05	0.000828
ENSBTAG00000007684	MSH3	7	1	80748981	80931592	protein_coding	0.828787	5.23163	0.000302113	0.00524
ENSBTAG00000000750	MSL2	1	1	133084511	133113773	protein_coding	0.894244	3.85342	0.0011171	0.0131
ENSBTAG00000004073	MTA3	11	1	24886922	25096963	protein_coding	1.8755	2.28573	5.32e-06	0.000273
ENSBTAG00000047287	MTARC1	16	1	24269638	24292851	protein_coding	0.941152	4.95542	0.000211523	0.00407
ENSBTAG00000018742	MTCH2	15	-1	77409614	77429460	protein_coding	0.585533	6.23765	0.000102287	0.00245
ENSBTAG00000003098	MTDH	14	-1	66507284	66561450	protein_coding	0.784704	6.21847	0.000559064	0.00819
ENSBTAG00000008629	MTFR1	14	1	30039506	30098890	protein_coding	0.776419	3.59994	0.00494247	0.0353
ENSBTAG00000004881	MTHFD2	11	-1	10424409	10446337	protein_coding	0.756155	3.58407	0.00263013	0.0235
ENSBTAG00000014390	MTMR9	2	1	121291040	121298203	protein_coding	-1.07158	6.0664	8.4e-06	0.000376
ENSBTAG00000007806	MTPN	4	-1	99750823	99827165	protein_coding	1.90817	4.81627	3.18e-06	0.000184
ENSBTAG00000012251	MTR	28	1	9420371	9547987	protein_coding	0.63829	3.2877	0.00391886	0.0304
ENSBTAG00000020407	MTSS1	14	1	15383762	15553664	protein_coding	0.702543	6.60047	0.00193915	0.0192
ENSBTAG00000009358	MTSS2	18	1	1488986	1508027	protein_coding	0.739838	2.3163	0.00600752	0.0404
ENSBTAG00000014840	MTX1	3	-1	15409490	15414531	protein_coding	-0.627019	5.31724	0.00483514	0.0348
ENSBTAG00000050426	MVB12B	11	1	97112230	97306620	protein_coding	-0.842985	4.9366	0.000617977	0.00878
ENSBTAG00000007952	MVP	25	-1	26403797	26423373	protein_coding	-0.906352	7.29358	6.98e-05	0.00185
ENSBTAG00000030913	MX1	1	1	141677687	141706496	protein_coding	1.14584	7.12379	7.73e-05	0.00199
ENSBTAG00000008471	MX2	1	1	141621165	141658223	protein_coding	1.65052	2.38163	5.44e-05	0.00153
ENSBTAG00000011465	MYBPH	16	-1	957169	965458	protein_coding	-1.25373	2.32698	0.00263524	0.0235
ENSBTAG00000003512	MYH7B	13	1	64280737	64309631	protein_coding	-1.61241	0.147614	0.000464882	0.0071
ENSBTAG00000008394	MYL3	22	1	52638016	52644842	protein_coding	-1.35422	0.367552	0.000716132	0.0097
ENSBTAG00000011473	MYL9	13	1	65646954	65655870	protein_coding	-0.851277	6.84203	0.00146713	0.0159
ENSBTAG00000001332	MYO1C	19	-1	22596199	22621272	protein_coding	0.620239	7.81742	0.000337422	0.00564
ENSBTAG00000021538	MYO1E	10	1	50958102	51177537	protein_coding	1.23363	3.85347	3.92e-06	0.000216
ENSBTAG00000007661	MYO1F	7	-1	17119429	17157724	protein_coding	-0.852866	8.7237	3.98e-06	0.000218
ENSBTAG00000038337	MZB1	7	-1	50661348	50663428	protein_coding	-0.858291	4.30884	0.0065193	0.0425
ENSBTAG00000000175	N4BP2	6	1	59106229	59159354	protein_coding	1.02914	2.0979	0.00494312	0.0353
ENSBTAG00000004745	NAA15	17	-1	18305040	18377855	protein_coding	1.07155	5.36211	1.3e-07	1.61e-05
ENSBTAG00000007784	NAA50	1	-1	58402278	58433748	protein_coding	1.11573	3.30549	6.63e-05	0.00179
ENSBTAG00000000212	NADK	16	1	50937583	50955983	protein_coding	0.646858	8.16879	3.45e-05	0.00108
ENSBTAG00000010132	NAE1	18	-1	34516460	34540770	protein_coding	0.751533	4.90118	0.000898378	0.0112
ENSBTAG00000009506	NAGA	5	-1	113024569	113032754	protein_coding	-0.636763	6.27316	0.00369853	0.0291
ENSBTAG00000014171	NAPEPLD	4	-1	44427825	44517650	protein_coding	1.13404	0.0456442	0.00826387	0.0499
ENSBTAG00000016473	NAT1	27	-1	39013913	39020598	protein_coding	1.17149	1.90834	8.75e-05	0.00218
ENSBTAG00000022991	NBEA	12	-1	25769802	26441648	protein_coding	0.890612	5.09643	0.00307564	0.0261
ENSBTAG00000021582	NCAPG	6	1	37277323	37378124	protein_coding	1.17421	4.2419	0.00035453	0.00586
ENSBTAG00000048390	NCBP2AS2	1	1	71410763	71411062	protein_coding	-0.809596	2.46429	0.00215418	0.0206
ENSBTAG00000015205	NCK2	11	-1	45919450	46034499	protein_coding	-0.651965	4.22164	0.00449464	0.0332
ENSBTAG00000046503	NCOA7	9	-1	25359955	25493561	protein_coding	1.00679	4.66701	0.00478525	0.0345
ENSBTAG00000018343	NCR3	23	1	27703728	27706071	protein_coding	-1.22871	6.45462	1.51e-11	9.16e-09
ENSBTAG00000043571	ND2	MT	1	4266	5307	protein_coding	0.696723	11.1026	0.000990664	0.0121
ENSBTAG00000043559	ND4L	MT	1	10239	10535	protein_coding	1.67898	6.73388	9.51e-07	7.5e-05
ENSBTAG00000043563	ND5	MT	1	12109	13929	protein_coding	1.08036	10.1085	0.00168431	0.0175
ENSBTAG00000021673	NDC80	24	1	36860566	36894144	protein_coding	0.933602	1.7134	0.00791164	0.0484
ENSBTAG00000000843	NDRG2	10	1	26078548	26087333	protein_coding	-0.694172	4.38585	0.00561589	0.0384
ENSBTAG00000007754	NDUFA3	18	-1	63279554	63282901	protein_coding	-0.744265	5.44015	0.00095526	0.0118
ENSBTAG00000053886	NDUFAF8	19	-1	51480485	51483148	protein_coding	-0.64244	4.31276	0.00467718	0.0341
ENSBTAG00000006907	NEB	2	1	44434401	44651653	protein_coding	2.00164	4.18422	6.13e-09	1.46e-06
ENSBTAG00000013339	NEBL	13	-1	22100371	22214013	protein_coding	4.12292	-1.65241	2.24e-09	6.5e-07
ENSBTAG00000026915	NEK1	8	-1	1399005	1532028	protein_coding	0.821704	3.03521	0.00252088	0.0229
ENSBTAG00000009258	NEK11	1	-1	138565353	138835292	protein_coding	1.02223	-0.102114	0.00555642	0.0381
ENSBTAG00000009618	NEK2	16	1	71773296	71785719	protein_coding	1.44987	0.877124	3.52e-05	0.0011
ENSBTAG00000014659	NEMP1	5	1	56356649	56375772	protein_coding	1.34208	2.51838	6.37e-07	5.74e-05
ENSBTAG00000000961	NEURL2	13	-1	74646008	74648793	protein_coding	-0.972019	0.723404	0.00384186	0.03
ENSBTAG00000004368	NFATC3	18	1	35517797	35609581	protein_coding	0.772927	4.95954	0.000553575	0.00813
ENSBTAG00000001778	NFKBIB	18	1	48614217	48624966	protein_coding	-0.947038	7.14135	5.62e-06	0.000284
ENSBTAG00000030744	NFYB	5	-1	67769135	67787287	protein_coding	0.943906	2.87612	0.000904195	0.0112
ENSBTAG00000020281	NIN	10	-1	43594044	43700027	protein_coding	0.855221	6.09531	0.00357739	0.0286
ENSBTAG00000011204	NINJ1	8	-1	84504860	84516124	protein_coding	-0.876799	6.0104	0.000586431	0.00847
ENSBTAG00000016228	NMD3	1	-1	106150166	106186579	protein_coding	0.655389	4.88656	0.00480374	0.0346
ENSBTAG00000032369	NMI	2	1	44826000	44846258	protein_coding	0.68668	6.79211	1.18e-05	0.000487
ENSBTAG00000000795	NMNAT2	16	-1	64296837	64514197	protein_coding	1.14393	0.033996	0.0079875	0.0488
ENSBTAG00000051936	NMNAT3	1	1	129414272	129535900	protein_coding	0.995521	4.2807	0.000217863	0.00414
ENSBTAG00000011885	NNT	20	-1	31154175	31245748	protein_coding	0.637917	5.07062	0.00234363	0.0217
ENSBTAG00000051118	NOL12	5	1	109519065	109526829	protein_coding	-0.610931	6.50576	0.00168079	0.0175
ENSBTAG00000016733	NOL9	16	1	46832476	46851187	protein_coding	0.723673	6.51533	2.18e-06	0.000138
ENSBTAG00000007909	NOTCH2	3	1	23163504	23368572	protein_coding	1.13493	5.00714	0.000116572	0.00266
ENSBTAG00000016761	NOX1	X	1	51310497	51346521	protein_coding	1.42786	0.365679	0.000855605	0.0109
ENSBTAG00000012121	NOXA1	11	1	106405333	106414269	protein_coding	-0.772963	5.3797	0.000251666	0.00461
ENSBTAG00000046140	NPDC1	11	-1	106072818	106080084	protein_coding	-0.952151	4.74276	1.35e-05	0.000541
ENSBTAG00000016335	NPM3	26	-1	22514804	22517004	protein_coding	1.024	3.19153	0.000159541	0.00337
ENSBTAG00000000786	NQO2	23	-1	50621892	50632743	protein_coding	-0.770043	4.21238	0.000459169	0.00705
ENSBTAG00000011136	NR2F6	7	1	5859425	5870048	protein_coding	0.93462	2.3897	0.000333829	0.00561
ENSBTAG00000022598	NRADD	22	-1	52511365	52515665	protein_coding	-0.722757	6.20492	0.000882771	0.0111
ENSBTAG00000004150	NRG1	27	1	28529266	28651519	protein_coding	-1.35287	3.42469	0.00467963	0.0341
ENSBTAG00000010689	NRG2	7	-1	51031920	51226063	protein_coding	-1.94385	0.5684	7.25e-06	0.000338
ENSBTAG00000022003	NSUN6	13	-1	33000133	33078041	protein_coding	0.978302	1.6211	0.00152956	0.0164
ENSBTAG00000027534	NT5C3A	6	1	88887161	88888249	protein_coding	0.900669	1.76958	0.00675018	0.0436
ENSBTAG00000016709	NT5C3A	4	1	63788270	63807500	protein_coding	0.946939	3.85207	0.00198874	0.0195
ENSBTAG00000007235	NTNG2	11	1	102251087	102324089	protein_coding	-0.910226	3.28808	0.000179467	0.00368
ENSBTAG00000002378	NUCB1	18	1	55487884	55503747	protein_coding	-0.674378	8.48471	0.00109606	0.0129
ENSBTAG00000017468	NUCB2	15	-1	35156660	35179353	protein_coding	-0.659125	5.42178	0.00498238	0.0354
ENSBTAG00000007247	NUF2	3	-1	5960360	5998691	protein_coding	1.6935	2.04114	9.88e-06	0.000425
ENSBTAG00000011321	NUGGC	8	1	10720463	10767022	protein_coding	1.32781	3.05129	3.19e-05	0.00104
ENSBTAG00000010196	NUP43	9	-1	86902280	86917596	protein_coding	0.931226	2.40445	0.00159872	0.0169
ENSBTAG00000018016	NUPR1	25	-1	26082047	26083376	protein_coding	-1.5184	5.27681	3.8e-08	6.14e-06
ENSBTAG00000010774	NUSAP1	10	1	36788934	36819852	protein_coding	1.06348	2.14513	0.00324246	0.0269
ENSBTAG00000006414	NUTF2	18	1	35353692	35368781	protein_coding	0.588824	5.62681	0.000387283	0.00621
ENSBTAG00000021338	OAF	15	1	30784117	30802070	protein_coding	-1.16401	-0.532206	0.0059475	0.0401
ENSBTAG00000030667	ODAD1	18	-1	55008781	55034574	protein_coding	-1.04558	3.35095	0.00151022	0.0162
ENSBTAG00000012907	ODF2L	3	1	57674210	57713603	protein_coding	1.63632	3.35038	2.28e-05	0.000824
ENSBTAG00000000902	OGT	X	-1	79093648	79135279	protein_coding	0.810737	8.58124	5.53e-06	0.000282
ENSBTAG00000052586	OLA1	X	1	35777514	35782466	protein_coding	1.58264	-0.986034	0.000556891	0.00817
ENSBTAG00000017326	OMA1	3	1	87479245	87544530	protein_coding	0.811163	2.17729	0.00136961	0.0151
ENSBTAG00000031473	ORC2	2	-1	89551970	89589796	protein_coding	0.801173	3.87642	0.000873582	0.011
ENSBTAG00000040058	ORC5	4	-1	45330008	45418109	protein_coding	1.85514	1.73186	0.00444483	0.0331
ENSBTAG00000012561	ORMDL1	2	1	6572135	6584583	protein_coding	0.878692	3.14537	0.000821608	0.0106
ENSBTAG00000009194	OSBPL10	22	-1	6157369	6498868	protein_coding	-0.883003	1.40046	0.00795962	0.0487
ENSBTAG00000019342	OSBPL3	4	1	70844945	71041101	protein_coding	-0.720702	2.92582	0.00545625	0.0377
ENSBTAG00000001077	OSBPL5	29	1	48450137	48518334	protein_coding	-0.950065	3.23111	0.000483135	0.00733
ENSBTAG00000021170	OSBPL9	3	-1	94541126	94702613	protein_coding	0.753548	6.73166	4.95e-06	0.000257
ENSBTAG00000012508	OSGIN1	18	1	10285040	10339375	protein_coding	-1.42044	4.63973	8.4e-05	0.00211
ENSBTAG00000013213	OSR2	14	-1	65332265	65339913	protein_coding	-1.52669	0.687671	0.00096405	0.0118
ENSBTAG00000015001	OVOL3	18	1	46771434	46773377	protein_coding	-1.09421	0.0326311	0.00612044	0.0409
ENSBTAG00000033186	OXCT1	20	1	32667447	32834933	protein_coding	0.825699	4.12255	0.0001779	0.00367
ENSBTAG00000004076	OXER1	11	-1	25106734	25107870	protein_coding	1.15764	1.75376	0.00201326	0.0197
ENSBTAG00000015258	P2RX5	19	-1	24368861	24384507	protein_coding	-0.59137	6.60625	0.00214772	0.0205
ENSBTAG00000021025	P3H2	1	1	77130100	77309576	protein_coding	-1.59309	-0.876312	0.0027053	0.0238
ENSBTAG00000032996	P4HA1	28	-1	29067217	29167290	protein_coding	0.619904	3.41899	0.00454527	0.0335
ENSBTAG00000010451	PA2G4	5	-1	57208094	57214801	protein_coding	0.88606	6.07293	1.1e-08	2.37e-06
ENSBTAG00000001886	PABIR2	X	-1	18464264	18487317	protein_coding	1.13414	3.04624	0.00108634	0.0128
ENSBTAG00000016124	PACSIN1	23	1	8520787	8588638	protein_coding	1.33801	5.30225	2.25e-06	0.00014
ENSBTAG00000020428	PAF1	18	-1	49086545	49091982	protein_coding	-0.910697	7.74377	7.56e-06	0.000349
ENSBTAG00000005627	PAFAH1B2	15	1	27831366	27858164	protein_coding	0.798909	3.96969	0.000320833	0.00546
ENSBTAG00000010577	PAICS	6	1	71796672	71841416	protein_coding	0.6576	6.29614	0.000276516	0.00495
ENSBTAG00000047856	PAK2	1	1	71257814	71346318	protein_coding	0.756467	5.6844	0.000694942	0.00952
ENSBTAG00000019771	PALM	7	1	43299601	43324388	protein_coding	0.876987	8.24045	0.000138095	0.00303
ENSBTAG00000046744	PALM3	7	1	11631611	11640783	protein_coding	-0.719182	2.11199	0.0061748	0.0412
ENSBTAG00000009200	PAM16	25	-1	3504908	3508444	protein_coding	-0.625378	3.95947	0.00327522	0.0271
ENSBTAG00000004054	PAPOLA	21	1	61358353	61409967	protein_coding	0.660997	6.56221	0.000332229	0.0056
ENSBTAG00000015919	PARM1	6	1	89847732	89973563	protein_coding	-1.15503	1.81145	0.000885647	0.0111
ENSBTAG00000012498	PAX5	8	-1	60998035	61178197	protein_coding	1.89444	2.4185	9.75e-05	0.00236
ENSBTAG00000015081	PAXX	11	1	106039598	106041222	protein_coding	-0.81254	6.95424	2.95e-05	0.000984
ENSBTAG00000021069	PBK	8	1	10953326	10986286	protein_coding	1.32365	1.03865	0.00297525	0.0255
ENSBTAG00000014786	PBRM1	22	1	48176132	48283003	protein_coding	0.592891	5.42286	0.00440901	0.0329
ENSBTAG00000018622	PCBP4	22	1	48966805	48976850	protein_coding	-0.703126	6.34784	0.000160492	0.00338
ENSBTAG00000004964	PCGF5	26	1	12777507	12896019	protein_coding	1.57277	2.74454	0.000709611	0.00966
ENSBTAG00000015069	PCNP	1	1	46001965	46016856	protein_coding	0.722173	6.19854	2.97e-05	0.000989
ENSBTAG00000014096	PCNX4	10	1	72321920	72374502	protein_coding	0.711267	2.83523	0.00481481	0.0347
ENSBTAG00000020528	PCOLCE	25	-1	35954405	35959426	protein_coding	-0.681083	5.49759	0.000231406	0.00434
ENSBTAG00000013250	PCSK1N	X	-1	86939604	86944224	protein_coding	-2.08135	-1.02858	9.34e-05	0.00231
ENSBTAG00000002305	PCSK4	7	-1	43888437	43894724	protein_coding	1.34325	1.57741	0.000433944	0.00674
ENSBTAG00000006675	PCSK6	21	1	28971505	29143668	protein_coding	-1.35225	-0.363889	0.00158971	0.0168
ENSBTAG00000049426	PCTP	19	1	6148617	6172155	protein_coding	1.55956	2.50497	9.4e-06	0.000417
ENSBTAG00000011543	PDCD1	3	-1	120837823	120848740	protein_coding	-1.0368	4.70996	0.000203221	0.00399
ENSBTAG00000004337	PDE1B	5	-1	25515716	25542997	protein_coding	-0.803303	2.73387	0.00157811	0.0167
ENSBTAG00000008419	PDE2A	15	-1	52090857	52228534	protein_coding	-1.11367	5.00806	0.000503539	0.00756
ENSBTAG00000008636	PDE4B	3	-1	78957184	79406648	protein_coding	0.680058	8.18923	0.00019038	0.00383
ENSBTAG00000020205	PDE8B	10	1	8336670	8590336	protein_coding	1.24506	-0.308378	0.00709593	0.0451
ENSBTAG00000021899	PDE9A	1	1	142930579	143034932	protein_coding	-0.977605	2.82193	0.00022575	0.00427
ENSBTAG00000021697	PDGFB	5	-1	110665525	110687430	protein_coding	-0.820394	3.29772	0.00547434	0.0377
ENSBTAG00000034827	PDGFD	15	1	4259082	4536080	protein_coding	1.41955	1.08201	0.000855461	0.0109
ENSBTAG00000007173	PDGFRA	6	1	69723655	69771549	protein_coding	2.83523	2.01595	3.02e-09	8.07e-07
ENSBTAG00000008744	PDK2	19	-1	36544867	36561186	protein_coding	-0.741353	5.44177	0.000212337	0.00407
ENSBTAG00000007369	PDLIM2	8	1	69882167	69895316	protein_coding	-0.742681	5.27167	0.000299798	0.00521
ENSBTAG00000000199	PDP1	14	-1	70358934	70367406	protein_coding	1.00797	5.36318	0.00111036	0.013
ENSBTAG00000016928	PDZD7	26	-1	21845153	21862381	protein_coding	-1.64245	-0.347507	0.0017826	0.0181
ENSBTAG00000023367	PEBP	18	1	53522276	53522839	protein_coding	1.06877	0.710734	0.00479167	0.0346
ENSBTAG00000018115	PEBP1	17	-1	57080207	57084736	protein_coding	0.831448	8.78381	0.000174152	0.00361
ENSBTAG00000053735	PEG10	4	1	12063954	12076656	protein_coding	3.35278	0.139858	4.33e-05	0.00128
ENSBTAG00000021097	PELI3	29	1	44507584	44520056	protein_coding	-0.873067	1.84242	0.00495615	0.0353
ENSBTAG00000003889	PER1	19	-1	27778418	27788197	protein_coding	-0.626695	6.66389	0.000191146	0.00383
ENSBTAG00000018894	PEX11G	7	-1	16347652	16361803	protein_coding	-0.904634	3.02096	0.000411752	0.00648
ENSBTAG00000031509	PFAS	19	1	27879985	27895903	protein_coding	0.861291	3.53703	0.00078073	0.0103
ENSBTAG00000008812	PFDN4	13	1	81632576	81644895	protein_coding	0.814817	5.89405	3.41e-05	0.00108
ENSBTAG00000008401	PFKFB3	13	-1	17205507	17372393	protein_coding	0.764849	5.54955	0.00014213	0.0031
ENSBTAG00000002635	PGLYRP1	18	-1	53513706	53515925	protein_coding	-2.59812	1.10294	9.7e-05	0.00236
ENSBTAG00000012039	PHACTR1	23	-1	43276359	43794630	protein_coding	1.16004	4.02007	5.51e-08	8.18e-06
ENSBTAG00000002727	PHACTR4	2	-1	124922940	125007155	protein_coding	0.623723	4.62809	0.00407653	0.0313
ENSBTAG00000019139	PHF3	9	1	576865	655879	protein_coding	0.640548	6.12949	0.00107161	0.0127
ENSBTAG00000034985	PHLDA1	5	-1	5573899	5575874	protein_coding	-1.12282	3.60194	0.00387107	0.0302
ENSBTAG00000016197	PHLDB1	15	1	29261921	29310613	protein_coding	-1.08846	4.00648	1.18e-06	8.66e-05
ENSBTAG00000019615	PHTF1	3	1	29624990	29696827	protein_coding	0.917873	3.81387	0.000152818	0.00327
ENSBTAG00000001099	PIANP	5	1	103746808	103750911	protein_coding	-0.988234	2.75625	0.00019353	0.00385
ENSBTAG00000019895	PIBF1	12	1	47532885	47763094	protein_coding	0.839743	3.42368	0.00187751	0.0188
ENSBTAG00000034396	PIGW	19	1	12884510	12887667	protein_coding	0.73213	2.4829	0.00312477	0.0264
ENSBTAG00000016526	PIH1D1	18	-1	55903404	55910398	protein_coding	-0.603357	7.12162	0.00638845	0.0421
ENSBTAG00000024633	PIK3C2B	16	-1	2164207	2241919	protein_coding	0.694147	6.41596	5.82e-05	0.00162
ENSBTAG00000009232	PIK3CA	1	-1	87879574	87964195	protein_coding	0.970591	5.14769	0.000308303	0.00531
ENSBTAG00000005978	PIK3R5	19	-1	28354288	28428847	protein_coding	-0.706908	8.40202	0.000199076	0.00394
ENSBTAG00000016344	PIK3R6	19	-1	28294817	28342739	protein_coding	-1.19924	4.01273	1.12e-06	8.33e-05
ENSBTAG00000006499	PIP4K2B	19	-1	39357841	39381273	protein_coding	0.739904	2.63728	0.00455177	0.0335
ENSBTAG00000001601	PKM	10	-1	19137899	19165177	protein_coding	-0.623069	9.77869	0.00256378	0.0232
ENSBTAG00000021900	PKN2	3	-1	55066989	55200622	protein_coding	1.08018	2.86289	0.000848822	0.0108
ENSBTAG00000010195	PKN3	11	1	99210796	99226586	protein_coding	-0.874137	3.46508	0.00329897	0.0271
ENSBTAG00000000052	PKNOX2	29	1	28809868	28892935	protein_coding	2.06962	-0.189742	6.65e-05	0.00179
ENSBTAG00000015248	PLA2G16	29	-1	41963966	41994238	protein_coding	-0.594502	4.77206	0.000652022	0.00914
ENSBTAG00000014015	PLA2G6	5	-1	109891806	109938952	protein_coding	-0.63327	4.77172	0.000576371	0.00837
ENSBTAG00000031750	PLAC8B	6	-1	97881687	97916809	protein_coding	0.773675	8.50276	0.000175057	0.00362
ENSBTAG00000026523	PLAGL1	9	-1	81363245	81407582	protein_coding	1.76461	5.08451	4.31e-07	4.4e-05
ENSBTAG00000037726	PLCD1	22	-1	11459788	11481247	protein_coding	-1.23821	4.67297	4.68e-07	4.63e-05
ENSBTAG00000002103	PLCG2	18	1	8314287	8467665	protein_coding	0.595483	5.55032	0.00037213	0.00606
ENSBTAG00000019150	PLD3	18	1	49720027	49730376	protein_coding	-0.701324	5.57224	0.000172438	0.00359
ENSBTAG00000011922	PLEC	14	1	839972	896647	protein_coding	-0.613492	8.9849	0.0001434	0.00313
ENSBTAG00000003509	PLEKHA2	27	1	34063676	34126284	protein_coding	1.62473	5.23623	4.62e-09	1.15e-06
ENSBTAG00000004641	PLEKHA6	16	-1	1986639	2125248	protein_coding	-1.46474	4.50391	7.78e-05	0.00199
ENSBTAG00000008576	PLEKHD1	10	1	81245510	81276266	protein_coding	1.61998	4.69537	2.58e-09	7.35e-07
ENSBTAG00000008625	PLEKHF1	18	1	40287571	40296599	protein_coding	-1.63006	0.486953	0.00201602	0.0197
ENSBTAG00000019581	PLEKHF2	14	-1	69174130	69194614	protein_coding	0.66177	5.58324	0.000692623	0.0095
ENSBTAG00000008411	PLEKHO2	10	-1	45233901	45256216	protein_coding	-0.803834	8.10715	0.000539434	0.00799
ENSBTAG00000016771	PLK2	20	1	20847409	20853378	protein_coding	-1.03328	5.05513	5.7e-06	0.000286
ENSBTAG00000006125	PLK3	3	-1	101208672	101213711	protein_coding	-0.812727	7.16288	0.00145322	0.0158
ENSBTAG00000016093	PLP2	X	1	87216017	87219386	protein_coding	-0.598204	7.20416	0.00037846	0.00611
ENSBTAG00000000717	PLPP2	7	-1	43016868	43028554	protein_coding	-1.16562	2.54929	1.16e-05	0.000483
ENSBTAG00000001173	PLXNA2	16	1	75116092	75349323	protein_coding	-1.58298	1.12328	0.00010302	0.00245
ENSBTAG00000009432	PMF1	3	-1	14553830	14575605	protein_coding	-0.699339	6.00941	0.000109473	0.00257
ENSBTAG00000004009	PMM1	5	-1	112654669	112670817	protein_coding	-0.656523	4.69922	0.00292329	0.0252
ENSBTAG00000018795	PMS1	2	-1	6460095	6592355	protein_coding	1.11662	2.265	4.5e-05	0.00131
ENSBTAG00000010604	PNO1	11	1	66589551	66598955	protein_coding	0.827971	2.60349	0.00279784	0.0244
ENSBTAG00000006073	PODNL1	7	1	11759483	11765568	protein_coding	-0.899336	3.19798	0.000558809	0.00819
ENSBTAG00000016231	POFUT1	13	1	61694343	61745905	protein_coding	0.784847	3.66506	0.0031708	0.0266
ENSBTAG00000008562	POGLUT1	1	1	64246626	64269696	protein_coding	1.37019	1.87894	1.73e-06	0.000116
ENSBTAG00000012241	POLD2	4	1	77190290	77200482	protein_coding	0.795367	6.20913	1.54e-05	0.000596
ENSBTAG00000000590	POLE	17	1	44523016	44583195	protein_coding	0.83957	3.39529	0.00359423	0.0286
ENSBTAG00000003576	POLL	26	-1	22326344	22335507	protein_coding	-0.626964	5.51112	0.00489273	0.035
ENSBTAG00000017296	POLN	6	1	116437374	116589597	protein_coding	0.993597	0.661244	0.00668223	0.0432
ENSBTAG00000015002	POLR2I	18	-1	46773367	46775387	protein_coding	-0.886557	5.17628	0.000713667	0.0097
ENSBTAG00000007897	POMC	11	1	74117511	74124989	protein_coding	-0.774272	4.26887	0.00318438	0.0267
ENSBTAG00000006282	POU2AF1	15	-1	21635824	21660814	protein_coding	1.62223	6.4314	2.96e-11	1.59e-08
ENSBTAG00000008556	POU2F2	18	1	51132250	51162438	protein_coding	1.60101	4.77013	1.04e-11	6.97e-09
ENSBTAG00000013648	POU6F2	4	-1	81370877	81759991	protein_coding	1.99159	-0.122057	0.000240893	0.00445
ENSBTAG00000002428	PPA2	6	1	19708709	19805633	protein_coding	0.645516	5.08934	0.0021856	0.0208
ENSBTAG00000001485	PPIP5K2	7	1	102142230	102225206	protein_coding	0.747763	4.78595	0.000289851	0.00509
ENSBTAG00000010788	PPM1E	19	1	9720415	9936721	protein_coding	2.89552	0.570424	3.92e-10	1.33e-07
ENSBTAG00000011857	PPM1H	5	1	50634073	50938091	protein_coding	-1.01679	4.65335	0.000108054	0.00255
ENSBTAG00000012447	PPP1CB	11	-1	70976071	71012355	protein_coding	0.818447	6.94503	0.000621478	0.00882
ENSBTAG00000001294	PPP1R15A	18	1	55473997	55477628	protein_coding	-1.2758	9.22767	2.23e-06	0.00014
ENSBTAG00000039695	PPP1R18	23	1	28324719	28333411	protein_coding	0.736278	7.5008	0.000204107	0.004
ENSBTAG00000006035	PPP1R1B	19	1	40006305	40015041	protein_coding	3.7291	6.81279	3.36e-09	8.82e-07
ENSBTAG00000002570	PPP1R21	11	1	30751958	30824312	protein_coding	0.653359	4.21792	0.00323461	0.0269
ENSBTAG00000009245	PPP2CB	27	-1	26900099	26924571	protein_coding	0.970915	3.74224	1.3e-05	0.000525
ENSBTAG00000020277	PPP2R1B	15	-1	22055674	22090012	protein_coding	1.04873	4.47491	0.0011005	0.0129
ENSBTAG00000020598	PPP2R2C	6	1	102716789	102881084	protein_coding	2.99789	1.06709	1.76e-14	2.14e-11
ENSBTAG00000009681	PPP2R3C	21	-1	45369633	45395367	protein_coding	0.787386	3.83547	0.00293136	0.0253
ENSBTAG00000007061	PPP2R5B	29	1	43147030	43155894	protein_coding	-0.764868	5.72657	0.000112155	0.00261
ENSBTAG00000000357	PRAG1	27	-1	24422980	24471208	protein_coding	0.68922	6.87076	9.46e-05	0.00233
ENSBTAG00000021041	PRAM1	7	-1	17099634	17108565	protein_coding	-0.88528	5.03071	9.61e-06	0.000418
ENSBTAG00000018643	PRC1	21	1	21676334	21699409	protein_coding	1.16308	2.92137	6.09e-05	0.00168
ENSBTAG00000008731	PRDX3	26	-1	39330323	39339704	protein_coding	0.675698	4.56574	0.0013397	0.0149
ENSBTAG00000007080	PREB	11	1	72504307	72508662	protein_coding	-0.777521	5.60139	0.00010314	0.00245
ENSBTAG00000001008	PRF1	28	-1	26783286	26788539	protein_coding	-1.23046	7.69086	6.49e-09	1.5e-06
ENSBTAG00000020285	PRG3	15	-1	80580663	80584707	protein_coding	-4.18731	-0.871499	0.000155287	0.00329
ENSBTAG00000044000	PRIM1	5	1	56711750	56729540	protein_coding	1.20678	0.2675	0.00211952	0.0204
ENSBTAG00000014387	PRKAB2	3	1	22528348	22542857	protein_coding	1.4879	1.10093	0.0072818	0.0459
ENSBTAG00000046142	PRKAR1B	25	1	41917307	41990437	protein_coding	-0.902349	4.6111	0.000121472	0.00273
ENSBTAG00000014205	PRKAR2A	22	1	51085591	51155609	protein_coding	1.56633	2.54596	0.000545776	0.00805
ENSBTAG00000013550	PRKCG	18	1	61583328	61602873	protein_coding	-1.92302	-0.951922	0.000149744	0.00323
ENSBTAG00000008202	PRKCSH	7	1	15811857	15825182	protein_coding	-0.591028	7.95495	0.00168978	0.0175
ENSBTAG00000014119	PRKCZ	16	-1	50600040	50699718	protein_coding	-1.21464	4.02295	1.86e-06	0.000122
ENSBTAG00000005503	PRMT2	1	1	146320299	146345063	protein_coding	-0.706459	5.9767	0.000102155	0.00245
ENSBTAG00000013421	PRMT3	29	-1	24440296	24562058	protein_coding	0.780638	2.95124	0.00752197	0.0469
ENSBTAG00000048903	PRNP	13	1	47039699	47058759	protein_coding	0.907936	2.49326	0.00335063	0.0273
ENSBTAG00000047676	PRODH	17	1	73105784	73123446	protein_coding	-0.859198	5.46835	0.00614527	0.0411
ENSBTAG00000050333	PROKR1	11	1	67001028	67025387	protein_coding	1.33671	1.70284	0.00087645	0.0111
ENSBTAG00000010978	PROX1	16	-1	69536053	69590809	protein_coding	1.79658	-0.316832	5.09e-05	0.00144
ENSBTAG00000002603	PRPF39	21	1	54809297	54844780	protein_coding	0.655534	6.31754	0.000125296	0.0028
ENSBTAG00000047997	PRPS2	X	-1	130798549	130828342	protein_coding	0.831623	1.81106	0.00245488	0.0225
ENSBTAG00000039784	PRR5	5	1	115268496	115320963	protein_coding	-1.22009	7.06359	3.08e-08	5.22e-06
ENSBTAG00000011398	PRR7	7	1	38952342	38953698	protein_coding	-0.676513	5.80002	9.57e-05	0.00235
ENSBTAG00000001821	PRRC2C	16	1	38985133	39080464	protein_coding	0.823318	6.60884	3.95e-05	0.0012
ENSBTAG00000031447	PRSS45	22	1	52731581	52739251	protein_coding	-1.72971	0.420744	0.00037766	0.0061
ENSBTAG00000031551	PRSS53	25	-1	27194320	27199629	protein_coding	1.0811	2.61804	2.18e-05	0.000798
ENSBTAG00000013960	PSAT1	8	1	54216465	54245158	protein_coding	0.632306	3.16655	0.00606193	0.0407
ENSBTAG00000021144	PSTPIP1	21	1	32115815	32160464	protein_coding	-0.732597	8.42796	0.00119699	0.0137
ENSBTAG00000008809	PTBP2	3	-1	46655713	46739928	protein_coding	0.853409	3.81979	0.00549447	0.0378
ENSBTAG00000009903	PTCH1	8	-1	82098120	82161357	protein_coding	1.59038	3.2096	9.34e-07	7.5e-05
ENSBTAG00000016676	PTER	13	1	30918706	30994962	protein_coding	1.36652	2.56442	0.00028789	0.00508
ENSBTAG00000016948	PTH1R	22	-1	52597375	52624332	protein_coding	-1.14108	4.43682	5.65e-06	0.000284
ENSBTAG00000002275	PTP4A1	9	1	448438	458072	protein_coding	0.678767	6.87139	0.00086097	0.0109
ENSBTAG00000039121	PTP4A2	2	1	121807999	121817752	protein_coding	0.857728	7.28667	1.59e-06	0.000109
ENSBTAG00000003016	PTPN7	16	1	80420337	80428748	protein_coding	-1.04188	6.98991	8.68e-07	7.17e-05
ENSBTAG00000002435	PTPRE	26	1	47395179	47501339	protein_coding	-0.610551	6.53044	0.000256408	0.00467
ENSBTAG00000024715	PTPRJ	15	1	77686573	77861198	protein_coding	1.14355	6.27748	5.9e-06	0.000293
ENSBTAG00000020829	PTPRK	9	-1	66006739	66619640	protein_coding	-1.66893	0.984282	0.000455492	0.00701
ENSBTAG00000047073	PTPRV	16	-1	80402498	80405323	protein_coding	-1.17018	2.24816	0.00172179	0.0177
ENSBTAG00000011155	PUM2	11	1	78486240	78601472	protein_coding	1.09722	4.341	0.00352796	0.0283
ENSBTAG00000009694	PUS10	11	-1	43674599	43760004	protein_coding	0.602343	4.75746	0.000574825	0.00836
ENSBTAG00000007743	PUS7	4	-1	46586617	46640231	protein_coding	0.814747	3.40649	0.0015687	0.0167
ENSBTAG00000007619	PUSL1	16	-1	51211860	51214693	protein_coding	1.0754	2.18308	4.82e-05	0.00138
ENSBTAG00000010521	PVRIG	25	-1	36191068	36193369	protein_coding	-1.02923	6.40304	6.91e-07	5.96e-05
ENSBTAG00000026919	PXDC1	23	1	50215992	50234047	protein_coding	1.00156	7.12215	0.000583566	0.00844
ENSBTAG00000019989	PXK	22	-1	42924248	43005784	protein_coding	1.42042	6.11584	4.81e-07	4.66e-05
ENSBTAG00000001032	PYGM	29	-1	42985611	42997675	protein_coding	-0.63463	3.58949	0.00629432	0.0417
ENSBTAG00000014313	PYROXD2	26	-1	19468898	19494715	protein_coding	-2.53976	-1.15582	3.09e-05	0.00101
ENSBTAG00000017557	QRSL1	9	-1	43290550	43329328	protein_coding	0.722818	3.44489	0.0075966	0.0472
ENSBTAG00000014191	QSOX1	16	1	61362225	61403864	protein_coding	-0.678298	7.09862	0.000236113	0.00438
ENSBTAG00000046406	R3HDM4	7	-1	43439368	43449545	protein_coding	-0.585228	6.6268	0.000284264	0.00505
ENSBTAG00000016972	RAB11FIP4	19	-1	18501132	18574408	protein_coding	-0.796386	3.95543	0.0035371	0.0284
ENSBTAG00000017624	RAB17	3	-1	117020666	117043357	protein_coding	-1.11999	2.91883	0.00042519	0.00664
ENSBTAG00000009784	RAB32	9	1	83832388	83864091	protein_coding	-0.585204	5.46635	0.0012502	0.0141
ENSBTAG00000008092	RAB37	19	-1	56672776	56740010	protein_coding	-0.842166	4.90617	4.78e-05	0.00137
ENSBTAG00000031950	RAB3IP	5	-1	43657005	43713702	protein_coding	1.07699	3.35387	6.23e-06	0.000302
ENSBTAG00000049630	RABGGTB	19	-1	22593255	22595778	protein_coding	1.07807	0.417062	0.00260312	0.0234
ENSBTAG00000012142	RAD18	22	1	17583266	17694050	protein_coding	0.926094	1.66327	0.000679701	0.00939
ENSBTAG00000007303	RAD21	14	1	47398425	47427803	protein_coding	0.689758	6.8285	0.0013113	0.0146
ENSBTAG00000001926	RAD23B	8	1	97012935	97057375	protein_coding	0.811729	5.10735	0.000815567	0.0106
ENSBTAG00000011252	RAD50	7	-1	21765855	21873259	protein_coding	0.716231	5.16932	0.000255322	0.00465
ENSBTAG00000015036	RAD51C	19	1	9662183	9693917	protein_coding	0.906362	1.83663	0.00741908	0.0465
ENSBTAG00000018330	RAD9B	17	1	54377843	54406455	protein_coding	1.0734	0.365745	0.00448801	0.0332
ENSBTAG00000003668	RADX	X	1	55109466	55215085	protein_coding	1.71508	4.23552	6.77e-05	0.00181
ENSBTAG00000001282	RALGAPA1	21	-1	45775690	45986337	protein_coding	0.797965	3.91889	0.000976095	0.0119
ENSBTAG00000004194	RALGDS	11	-1	103082834	103132073	protein_coding	-0.96961	6.40377	2.21e-06	0.000139
ENSBTAG00000010718	RALGPS2	16	1	60124735	60284409	protein_coding	0.654788	5.00217	0.00568828	0.0388
ENSBTAG00000019903	RAMP2	19	1	42799859	42802110	protein_coding	-0.93628	6.81462	0.0050702	0.0359
ENSBTAG00000012168	RANBP6	8	1	38675449	38678766	protein_coding	0.913699	4.56836	0.000705971	0.00964
ENSBTAG00000021556	RANBP9	23	1	42945450	43017711	protein_coding	0.962149	5.20501	0.00015395	0.00328
ENSBTAG00000011518	RARB	27	-1	40197883	40381619	protein_coding	-1.75483	1.60982	0.00722212	0.0457
ENSBTAG00000009565	RASA1	7	1	86925623	87036828	protein_coding	0.640363	4.96108	0.00489501	0.035
ENSBTAG00000016739	RASAL1	17	-1	61125494	61163613	protein_coding	-1.2235	2.50913	0.00333358	0.0272
ENSBTAG00000011602	RASAL3	7	1	7691747	7703977	protein_coding	-0.615183	6.96457	0.00126866	0.0143
ENSBTAG00000008006	RASGRP3	11	1	16067572	16114724	protein_coding	1.4743	3.79047	6.69e-07	5.86e-05
ENSBTAG00000017346	RASSF2	13	-1	47134626	47157586	protein_coding	0.899345	3.07438	0.00371776	0.0292
ENSBTAG00000015946	RBBP5	16	-1	2866469	2905597	protein_coding	0.795608	3.12356	0.00150851	0.0162
ENSBTAG00000006743	RBBP8	24	-1	33499444	33582080	protein_coding	0.825828	4.07729	0.000431927	0.00671
ENSBTAG00000016217	RBM43	2	1	44857602	44869106	protein_coding	0.993621	6.35374	7.58e-07	6.34e-05
ENSBTAG00000055095	RBMX2	X	1	63312857	63325699	protein_coding	-0.765635	4.38389	0.000235262	0.00438
ENSBTAG00000011037	RBPMS2	10	1	45313259	45339402	protein_coding	1.70023	1.28581	2.23e-05	0.000813
ENSBTAG00000007189	RCHY1	6	-1	90325049	90340510	protein_coding	0.596085	5.04238	0.00578052	0.0392
ENSBTAG00000021799	RCN3	18	1	55968304	55999568	protein_coding	-0.589217	5.00227	0.00778331	0.0479
ENSBTAG00000007827	RCOR2	29	-1	42254022	42259113	protein_coding	2.60527	1.30862	2.59e-08	4.62e-06
ENSBTAG00000007110	RCOR3	16	-1	72056794	72108849	protein_coding	0.675611	3.88632	0.00600496	0.0404
ENSBTAG00000020143	RDH10	14	1	36628450	36655314	protein_coding	0.839412	2.68803	0.00589125	0.0398
ENSBTAG00000001950	RDH11	10	-1	79556432	79566949	protein_coding	0.639328	3.36777	0.00431953	0.0325
ENSBTAG00000030393	RDH13	18	1	62337525	62355536	protein_coding	0.796466	3.43569	0.00168458	0.0175
ENSBTAG00000047827	RENBP	X	-1	37149921	37157488	protein_coding	-0.861197	6.55187	2.93e-05	0.000982
ENSBTAG00000012299	REPS1	9	-1	76639351	76729531	protein_coding	0.734661	7.20768	2.83e-06	0.000166
ENSBTAG00000004999	RESF1	5	-1	77923734	77950862	protein_coding	0.865898	6.69542	8.46e-05	0.00212
ENSBTAG00000011789	RESTB	6	1	72173295	72331847	protein_coding	1.23415	2.2204	0.000303536	0.00525
ENSBTAG00000004716	RETN	7	1	16513147	16514562	protein_coding	-1.01753	5.20591	0.00728078	0.0459
ENSBTAG00000049783	Reverse transcriptase domain-containing protein	11	-1	10417033	10418040	protein_coding	1.13417	1.19872	0.00134673	0.0149
ENSBTAG00000036242	RFESD	7	1	94971287	94974891	protein_coding	1.16541	0.237299	0.000523055	0.00777
ENSBTAG00000004460	RFWD3	18	-1	2081391	2114246	protein_coding	1.03519	3.55932	0.000962928	0.0118
ENSBTAG00000017661	RFX2	7	1	18305239	18398128	protein_coding	-0.928494	3.92856	4.4e-06	0.000234
ENSBTAG00000000565	RFX7	10	1	54224948	54365426	protein_coding	0.773951	5.02211	0.000429359	0.0067
ENSBTAG00000034885	RGCC	12	1	11594527	11610166	protein_coding	-0.962361	5.6504	0.00221304	0.0209
ENSBTAG00000004305	RGS16	16	-1	63646670	63652245	protein_coding	-1.08177	3.38325	0.000257303	0.00467
ENSBTAG00000004499	RGS3	8	1	102734527	102832523	protein_coding	-0.793747	6.43056	0.000298915	0.0052
ENSBTAG00000005089	RHBDD2	25	1	34121205	34129920	protein_coding	-0.665991	6.54807	0.000658638	0.00921
ENSBTAG00000017750	RHBDD3	17	-1	68547858	68553021	protein_coding	-0.648692	4.64626	0.00155879	0.0166
ENSBTAG00000003436	RHBDF2	19	1	55249957	55274837	protein_coding	0.591892	8.75468	0.00574566	0.0391
ENSBTAG00000015878	RHNO1	5	-1	106876984	106886490	protein_coding	1.3228	3.36295	2.17e-06	0.000138
ENSBTAG00000020600	RHOD	29	1	45039827	45049329	protein_coding	-1.36336	2.61374	4.15e-06	0.000224
ENSBTAG00000010001	RHOT1	19	-1	17908914	17977497	protein_coding	1.18159	4.93625	1.38e-06	9.81e-05
ENSBTAG00000018691	RHOU	28	1	697339	706882	protein_coding	-1.03533	3.72443	3.55e-05	0.0011
ENSBTAG00000040367	Ribosomal protein L15	2	-1	92575447	92576061	protein_coding	5.36372	3.97734	0.000242039	0.00447
ENSBTAG00000001283	RIC1	8	-1	38949554	39091202	protein_coding	0.827889	3.3692	0.00455074	0.0335
ENSBTAG00000021020	RIF1	2	-1	44660223	44709690	protein_coding	1.17205	3.23372	0.00107039	0.0127
ENSBTAG00000008061	RILPL1	17	1	52111245	52153382	protein_coding	-1.00332	3.14704	3.25e-05	0.00105
ENSBTAG00000021135	RMI1	8	1	77241944	77244793	protein_coding	1.06013	2.69716	9.68e-05	0.00236
ENSBTAG00000021140	RMND5A	11	-1	48137705	48196047	protein_coding	0.757141	4.71848	0.00347459	0.0281
ENSBTAG00000020149	RNASEH2B	12	1	20346401	20423092	protein_coding	0.782467	5.39341	2.48e-06	0.000149
ENSBTAG00000005249	RNF14	7	1	53035569	53054126	protein_coding	0.753823	4.1691	0.000372926	0.00606
ENSBTAG00000013317	RNF168	1	-1	71020360	71048691	protein_coding	0.845033	4.39713	0.000284886	0.00506
ENSBTAG00000017833	RNF19A	14	1	64047857	64103385	protein_coding	0.696892	7.08668	0.000196298	0.0039
ENSBTAG00000000023	RNF2	16	1	66079548	66123232	protein_coding	0.670494	3.49838	0.00583142	0.0395
ENSBTAG00000019091	RNPC3	3	-1	39855791	39883179	protein_coding	0.839501	2.33303	0.000787802	0.0104
ENSBTAG00000007215	RNPEPL1	3	1	119958670	119967450	protein_coding	-0.780876	8.3623	8.06e-06	0.000367
ENSBTAG00000008403	ROCK1	24	1	35016400	35139433	protein_coding	0.671746	6.42997	0.00571465	0.0389
ENSBTAG00000015904	RORA	10	1	48892525	49702163	protein_coding	-0.947415	4.95576	1.59e-05	0.000608
ENSBTAG00000009711	RPA1	19	1	22899633	22946071	protein_coding	0.622486	5.76342	0.000172371	0.00359
ENSBTAG00000018690	RPAP3	5	1	32579244	32627762	protein_coding	0.739173	3.35824	0.00176996	0.018
ENSBTAG00000039819	RPH3AL	19	1	22301377	22440866	protein_coding	-1.08574	3.64713	1.28e-06	9.18e-05
ENSBTAG00000050597	RPL19	19	-1	39694777	39697396	protein_coding	-0.919878	1.37745	0.0031952	0.0267
ENSBTAG00000007394	RPL22L1	1	1	96572443	96576821	protein_coding	0.720553	6.54302	0.000211571	0.00407
ENSBTAG00000015283	RPL32	22	1	56344620	56348415	protein_coding	-0.656223	10.9953	0.000396191	0.00629
ENSBTAG00000021693	RPP25	21	1	33753196	33753795	protein_coding	1.55995	-1.07349	0.00768249	0.0476
ENSBTAG00000005497	RPRD1A	24	1	21051655	21117141	protein_coding	0.807814	4.92114	8.03e-05	0.00203
ENSBTAG00000002015	RPS6KA6	X	1	68487958	68686374	protein_coding	0.957787	3.48534	0.00236009	0.0219
ENSBTAG00000013929	RRAD	18	-1	34626237	34629485	protein_coding	-1.06749	0.132474	0.00262227	0.0235
ENSBTAG00000011905	RRAS2	15	1	38367194	38444339	protein_coding	1.01964	4.10123	0.000214748	0.00411
ENSBTAG00000015438	RRBP1	13	-1	37984719	38011411	protein_coding	-0.791203	6.60492	8.36e-05	0.00211
ENSBTAG00000008216	RRM2	11	-1	87488674	87495961	protein_coding	0.79938	4.41634	0.00506758	0.0359
ENSBTAG00000001671	RTF1	10	1	36864199	36909769	protein_coding	0.591327	5.80107	0.00115124	0.0133
ENSBTAG00000017339	RUNX1T1	14	1	72301543	72458757	protein_coding	2.63326	5.46174	1.56e-12	1.3e-09
ENSBTAG00000020121	RWDD2B	1	1	7167841	7170830	protein_coding	0.856862	2.32414	0.00192002	0.0191
ENSBTAG00000022689	RYBP	22	1	29206404	29277551	protein_coding	-0.702785	6.18108	6.35e-05	0.00173
ENSBTAG00000015147	S100A10	3	1	18762472	18773422	protein_coding	-0.762926	7.66793	2.79e-05	0.000943
ENSBTAG00000015145	S100A11	3	1	18727498	18733580	protein_coding	-0.878163	8.32928	1.78e-06	0.000118
ENSBTAG00000012638	S100A12	3	1	17102722	17104173	protein_coding	-1.13032	9.76345	2.71e-05	0.000919
ENSBTAG00000021378	S100A13	3	1	16756363	16772529	protein_coding	-1.29899	6.49223	1.01e-06	7.6e-05
ENSBTAG00000019203	S100A4	3	1	16824126	16826559	protein_coding	-0.977615	9.81755	3.4e-05	0.00108
ENSBTAG00000012640	S100A8	3	1	17085577	17086827	protein_coding	-0.829048	7.89405	0.0033038	0.0271
ENSBTAG00000004777	S100B	1	-1	146272607	146280008	protein_coding	-1.92424	-0.233188	0.00468651	0.0341
ENSBTAG00000018067	S100PBP	2	-1	120815271	120849384	protein_coding	0.677668	6.75943	3.54e-05	0.0011
ENSBTAG00000011374	S1PR3	8	-1	89122679	89135893	protein_coding	1.31192	0.809663	0.00199432	0.0195
ENSBTAG00000053482	SAMD13	3	-1	59767060	59819902	protein_coding	1.3803	-0.775139	0.00139102	0.0152
ENSBTAG00000053050	SAMD9	4	-1	10449812	10468917	pseudogene	0.868649	3.99907	0.00136235	0.015
ENSBTAG00000015578	SAP30	8	1	5761207	5766834	protein_coding	0.739261	3.57054	0.0024072	0.0222
ENSBTAG00000047807	SAPCD2	11	-1	106094744	106102179	protein_coding	1.36927	1.47296	0.000102888	0.00245
ENSBTAG00000015778	SASS6	3	1	43140706	43181017	protein_coding	1.72064	2.60007	4.14e-05	0.00124
ENSBTAG00000019375	SCARF2	17	1	72508575	72519966	protein_coding	-1.36848	0.688718	0.00603115	0.0406
ENSBTAG00000022449	SCD5	6	-1	97461721	97637722	protein_coding	2.55071	0.703113	3.24e-11	1.67e-08
ENSBTAG00000017649	SCML1	X	-1	125730716	125748684	protein_coding	1.57681	-0.536124	0.0068985	0.0443
ENSBTAG00000005699	SCML4	9	1	42257477	42358090	protein_coding	-0.788178	5.66323	2.39e-05	0.000846
ENSBTAG00000019385	SCN3A	2	1	31103231	31183473	protein_coding	1.81922	2.66839	0.000236998	0.00439
ENSBTAG00000004770	SCN4A	19	-1	48140003	48192876	protein_coding	2.14936	1.37185	2.33e-10	9.75e-08
ENSBTAG00000013859	SCYL2	5	1	64220436	64277577	protein_coding	1.19779	4.29459	4.51e-06	0.000239
ENSBTAG00000000067	SDF2L1	17	-1	72112056	72114638	protein_coding	-0.804569	4.61425	0.000201863	0.00397
ENSBTAG00000004035	SDK1	25	-1	39452546	40061787	protein_coding	-1.16871	1.52303	0.000535654	0.00794
ENSBTAG00000017404	SEC14L2	17	1	69398667	69421341	protein_coding	-1.15977	1.40064	0.00154164	0.0165
ENSBTAG00000007441	SEC23IP	26	1	40001731	40039892	protein_coding	0.693668	4.09723	0.0074289	0.0465
ENSBTAG00000010945	SEC24B	6	-1	15825962	15906195	protein_coding	0.657683	5.29891	0.00286795	0.0249
ENSBTAG00000002299	SEL1L3	6	-1	45244640	45352956	protein_coding	0.976788	6.2065	5.37e-06	0.000274
ENSBTAG00000052268	SELENOF	3	1	57145264	57188980	protein_coding	0.694636	6.242	0.000129736	0.00288
ENSBTAG00000021778	SELENON	2	-1	127256063	127272993	protein_coding	-0.742568	5.59934	0.00262441	0.0235
ENSBTAG00000031851	SELPLG	17	1	64298475	64314718	protein_coding	-0.887488	6.33265	7.57e-05	0.00196
ENSBTAG00000012228	SEMA4A	3	-1	14606839	14627449	protein_coding	-1.01626	6.64419	1.44e-05	0.000567
ENSBTAG00000021273	SEMA4B	21	1	21590158	21616772	protein_coding	0.967686	5.79789	3.93e-08	6.14e-06
ENSBTAG00000012423	SENP1	5	1	32190514	32240416	protein_coding	0.903679	2.68505	0.00137563	0.0151
ENSBTAG00000001182	SEPTIN7	4	-1	61204174	61302729	protein_coding	0.802017	7.10577	6.75e-05	0.00181
ENSBTAG00000047694	SERF2	21	1	55412327	55414314	protein_coding	-0.704211	8.67983	0.000179465	0.00368
ENSBTAG00000014465	SERPINE1	25	-1	35596139	35617193	protein_coding	-0.71946	5.22495	0.00711019	0.0452
ENSBTAG00000010493	SERTAD1	18	-1	49764725	49767618	protein_coding	-1.27825	6.76479	2.61e-05	0.0009
ENSBTAG00000010502	SERTAD3	18	-1	49774642	49778162	protein_coding	0.780458	4.72612	0.000590646	0.00851
ENSBTAG00000020959	SET	11	1	99200518	99206514	protein_coding	0.718313	6.86598	5.63e-07	5.23e-05
ENSBTAG00000007329	SETDB2	12	1	19015845	19053524	protein_coding	1.03308	3.09168	0.000633532	0.00896
ENSBTAG00000009223	SFN	2	-1	126340193	126341536	protein_coding	-1.01864	1.76021	0.00531215	0.037
ENSBTAG00000002993	SFT2D1	9	-1	101304152	101319276	protein_coding	0.809577	5.54016	1.05e-05	0.000443
ENSBTAG00000014536	SFXN1	10	-1	5613866	5674977	protein_coding	0.76549	4.22306	0.000587891	0.00849
ENSBTAG00000005015	SFXN3	26	1	21863615	21872923	protein_coding	-0.731633	4.46441	0.000245452	0.00452
ENSBTAG00000050078	SFXN5	11	1	11371161	11498288	protein_coding	-0.918195	1.8255	0.00318823	0.0267
ENSBTAG00000021282	SGCE	4	-1	11992415	12063687	protein_coding	3.25266	-0.498096	1.93e-05	0.000716
ENSBTAG00000011748	SGMS1	26	-1	8700589	9024462	protein_coding	0.834202	4.94711	0.00319645	0.0267
ENSBTAG00000031579	SGO2	2	1	89070545	89099327	protein_coding	0.797533	3.89767	0.00123565	0.014
ENSBTAG00000009984	SGPL1	28	1	26964983	27026784	protein_coding	0.973919	5.12611	2.43e-05	0.000854
ENSBTAG00000046649	SGPP2	2	1	110589561	110734612	protein_coding	1.79505	-0.364335	2.64e-05	0.000902
ENSBTAG00000009101	SH2B3	17	1	55140724	55175813	protein_coding	1.51073	3.68096	3.8e-06	0.000213
ENSBTAG00000026067	SH2D1A	X	1	8634357	8655431	protein_coding	-0.600652	3.96122	0.00570141	0.0388
ENSBTAG00000024470	SH2D2A	3	1	14027673	14037569	protein_coding	-1.42467	6.24646	2.73e-08	4.75e-06
ENSBTAG00000038011	SH3RF3	11	-1	44340266	44502072	protein_coding	-1.41577	0.738633	0.000277698	0.00496
ENSBTAG00000030180	SHANK3	5	1	119959166	120006624	protein_coding	1.37943	4.47109	9.65e-08	1.27e-05
ENSBTAG00000014922	SHB	8	-1	62008686	62144584	protein_coding	-1.30236	2.30539	0.00786175	0.0482
ENSBTAG00000020934	SHF	10	1	65243731	65262569	protein_coding	-0.981474	0.842206	0.00537948	0.0373
ENSBTAG00000050933	SHISA4	16	-1	80578402	80581443	protein_coding	-1.47276	-0.609989	0.000783822	0.0103
ENSBTAG00000009183	SHISA5	22	1	51371186	51399168	protein_coding	-0.740849	6.79023	0.000573755	0.00836
ENSBTAG00000051879	SHISA8	5	-1	112892748	112897623	protein_coding	0.96153	5.56561	0.00147448	0.0159
ENSBTAG00000007709	SHOC2	26	1	31481196	31568116	protein_coding	1.08897	5.20479	5.99e-08	8.57e-06
ENSBTAG00000008852	SIGLEC10	18	-1	57462227	57469952	protein_coding	1.23723	8.18178	8.22e-06	0.000372
ENSBTAG00000001161	SINHCAF	5	1	78658638	78688163	protein_coding	0.873422	3.59762	0.0017343	0.0178
ENSBTAG00000054594	SIRPA	13	1	53505053	53517410	protein_coding	-1.06987	3.81709	3.21e-05	0.00104
ENSBTAG00000021680	SKA2	19	-1	10094307	10124864	protein_coding	0.77665	2.39249	0.00128637	0.0145
ENSBTAG00000038716	SKI	16	-1	50517026	50569566	protein_coding	0.691929	5.35452	0.000131822	0.00291
ENSBTAG00000007828	SLA	14	1	8250306	8315788	protein_coding	-0.644914	7.54052	0.000193399	0.00385
ENSBTAG00000040607	SLA2	13	-1	65711052	65737754	protein_coding	-0.831945	6.43342	6.56e-08	9.15e-06
ENSBTAG00000007927	SLAMF1	3	1	8969591	9008636	protein_coding	-0.663761	3.64457	0.00645846	0.0423
ENSBTAG00000009637	SLC12A2	7	-1	25761272	25853058	protein_coding	0.772146	4.03245	0.000479242	0.00728
ENSBTAG00000018045	SLC12A4	18	-1	35425222	35447046	protein_coding	0.741678	6.97902	5e-06	0.000258
ENSBTAG00000019870	SLC14A1	24	1	45407555	45464253	protein_coding	-1.86072	-0.436713	0.00181768	0.0184
ENSBTAG00000018366	SLC15A3	29	-1	37275550	37290609	protein_coding	-0.59625	6.57481	0.00597771	0.0403
ENSBTAG00000015107	SLC16A1	3	1	30382285	30411742	protein_coding	1.07472	2.63573	2.89e-05	0.000973
ENSBTAG00000001829	SLC17A9	13	-1	54445511	54460268	protein_coding	0.680593	4.87928	0.000315892	0.00541
ENSBTAG00000015242	SLC18B1	9	-1	70929915	70965392	protein_coding	0.768263	4.35379	0.00191296	0.0191
ENSBTAG00000024162	SLC19A1	1	-1	145299698	145325287	protein_coding	0.956405	3.63591	2.45e-05	0.000859
ENSBTAG00000020266	SLC19A2	16	-1	37095531	37128086	protein_coding	1.34419	2.02166	0.000881151	0.0111
ENSBTAG00000016467	SLC22A17	10	1	21572220	21578551	protein_coding	-1.17308	2.44377	2.49e-05	0.000873
ENSBTAG00000011647	SLC25A15	12	-1	21783841	21814435	protein_coding	1.42213	-0.238876	0.00315732	0.0266
ENSBTAG00000003491	SLC25A23	7	1	18011743	18026173	protein_coding	-0.773504	3.3805	0.00362731	0.0288
ENSBTAG00000033902	SLC25A32	14	1	61074661	61108240	protein_coding	1.3156	1.94604	4.87e-06	0.000256
ENSBTAG00000054987	SLC25A40	4	1	32315217	32394916	protein_coding	1.08818	1.2411	0.00321477	0.0268
ENSBTAG00000001007	SLC25A43	X	1	3801158	3841711	protein_coding	1.0152	2.07151	0.00120652	0.0138
ENSBTAG00000016664	SLC2A4RG	13	-1	54030667	54033391	protein_coding	-0.995504	3.92344	0.000109141	0.00257
ENSBTAG00000001824	SLC2A6	11	-1	104361551	104368899	protein_coding	-1.00625	6.54944	7.93e-05	0.00201
ENSBTAG00000001013	SLC30A5	20	-1	10532186	10564537	protein_coding	0.698574	4.45541	0.00370866	0.0292
ENSBTAG00000020367	SLC30A9	6	1	60859705	60946348	protein_coding	0.70104	4.13566	0.00483002	0.0348
ENSBTAG00000031749	SLC35E2	16	1	50965708	50979510	protein_coding	1.5809	1.68126	0.000197037	0.00391
ENSBTAG00000003661	SLC35F2	15	-1	17376530	17393726	protein_coding	0.972789	4.8987	3.08e-07	3.3e-05
ENSBTAG00000008077	SLC37A4	15	-1	29592789	29599909	protein_coding	0.591428	4.76523	0.000969483	0.0119
ENSBTAG00000016782	SLC39A10	2	1	84253392	84389538	protein_coding	0.894626	3.47789	0.000287157	0.00508
ENSBTAG00000013240	SLC3A2	29	1	41158413	41199503	protein_coding	-0.610622	7.02155	0.000833038	0.0107
ENSBTAG00000005617	SLC41A3	22	-1	60519605	60539566	protein_coding	-0.606381	3.53873	0.00644832	0.0423
ENSBTAG00000011482	SLC43A2	19	-1	22690663	22730143	protein_coding	0.670538	6.20602	1.08e-05	0.000454
ENSBTAG00000004884	SLC4A5	11	1	10337166	10421482	protein_coding	2.31691	-0.303403	1.38e-05	0.000549
ENSBTAG00000020297	SLC66A3	11	-1	86619510	86632431	protein_coding	0.806108	5.13627	1.16e-05	0.000481
ENSBTAG00000011088	SLC6A6	22	-1	57784828	57868863	protein_coding	0.752898	5.39048	1.54e-06	0.000107
ENSBTAG00000018577	SLC7A1	12	1	30934105	30991889	protein_coding	1.0226	4.51167	0.00300071	0.0257
ENSBTAG00000046544	SLC7A10	18	-1	43644782	43660414	protein_coding	-1.06075	0.272607	0.00779543	0.0479
ENSBTAG00000003290	SLC9A7	X	-1	84923136	85099957	protein_coding	1.04642	0.696866	0.00578098	0.0392
ENSBTAG00000019437	SLFN11	19	1	14810212	14822401	protein_coding	1.39964	2.30885	0.000393058	0.00628
ENSBTAG00000025219	SLFN12L	19	1	14864233	14874109	protein_coding	1.77131	4.516	1.61e-06	0.00011
ENSBTAG00000017746	SLIT3	20	-1	447373	1163533	protein_coding	-1.55282	0.139321	0.00196281	0.0193
ENSBTAG00000055062	SMAD5	7	1	47561017	47623314	protein_coding	0.797656	3.41521	0.00146773	0.0159
ENSBTAG00000001983	SMAGP	5	1	28521680	28547602	protein_coding	1.03254	4.94821	3.24e-06	0.000186
ENSBTAG00000017061	SMARCAD1	6	-1	30308257	30398980	protein_coding	1.11399	4.76048	1.08e-05	0.000454
ENSBTAG00000031567	SMARCC1	22	1	51958135	52083698	protein_coding	0.754849	6.52021	3.57e-06	0.000202
ENSBTAG00000014372	SMARCD3	4	-1	113816436	113848095	protein_coding	-1.01576	3.78356	0.00011071	0.00259
ENSBTAG00000017761	SMC1A	X	-1	90821253	90855974	protein_coding	1.02202	2.08383	0.00329215	0.0271
ENSBTAG00000018256	SMC6	11	1	80851889	80925696	protein_coding	0.973197	4.50282	0.000229212	0.00431
ENSBTAG00000020735	SMG1	25	-1	16448218	16543421	protein_coding	0.745817	5.44059	0.00705593	0.045
ENSBTAG00000003365	SMG8	19	1	10161453	10231394	protein_coding	0.646267	4.80142	0.00338098	0.0275
ENSBTAG00000014522	SMIM14	6	-1	58632233	58690833	protein_coding	0.786377	3.27678	0.000745607	0.01
ENSBTAG00000034519	SMIM29	23	-1	8322845	8325565	protein_coding	-0.636815	4.69526	0.00202844	0.0198
ENSBTAG00000010487	SMIM3	7	1	62132825	62152726	protein_coding	-0.668978	6.88321	0.000818758	0.0106
ENSBTAG00000050336	SMIM45	5	1	112941708	112941914	protein_coding	1.11531	1.55181	9.67e-05	0.00236
ENSBTAG00000010758	SMIM5	19	-1	55932583	55939531	protein_coding	-1.41248	-1.23765	0.00582994	0.0395
ENSBTAG00000005743	SMN2	20	1	10105978	10137931	protein_coding	0.686875	3.07841	0.00203553	0.0198
ENSBTAG00000008145	SMPD2	9	-1	40710828	40714565	protein_coding	-0.765849	5.45764	0.000624031	0.00885
ENSBTAG00000009708	SMYD4	19	-1	22860572	22898946	protein_coding	0.798164	2.74674	0.00139149	0.0152
ENSBTAG00000050767	SNAP23	8	1	78672543	78673606	protein_coding	1.72108	-1.41108	0.00204038	0.0198
ENSBTAG00000042713	SNORA28	21	1	67991310	67991435	snoRNA	1.23963	0.217923	0.00237897	0.022
ENSBTAG00000042475	SNORA63	1	-1	80470085	80470216	snoRNA	1.8227	1.18534	0.000424296	0.00663
ENSBTAG00000044311	SNORD2	1	-1	80472432	80472500	snoRNA	2.82268	0.184226	1.63e-07	1.97e-05
ENSBTAG00000053112	SNORD22	29	-1	29213805	29213930	snoRNA	-1.12679	0.840328	0.00254281	0.023
ENSBTAG00000042989	SNORD52	23	-1	27514118	27514184	snoRNA	1.51725	-1.01425	0.00234239	0.0217
ENSBTAG00000012177	SNRPD2	18	-1	53253415	53257036	protein_coding	-0.655627	6.70049	0.000174437	0.00361
ENSBTAG00000038368	SNRPG	6	-1	15219565	15219795	protein_coding	-1.44692	-1.35933	0.00737823	0.0463
ENSBTAG00000027924	SNX18	20	-1	24546479	24575118	protein_coding	0.848378	4.37559	0.000319407	0.00545
ENSBTAG00000025358	SNX2	7	-1	30993858	31052612	protein_coding	0.687186	6.75803	0.000148074	0.0032
ENSBTAG00000051238	SNX21	13	1	74603457	74608558	protein_coding	-1.07115	1.20165	0.000688337	0.00947
ENSBTAG00000011383	SNX4	1	-1	69887221	69946638	protein_coding	1.1959	3.64467	9.69e-07	7.5e-05
ENSBTAG00000012873	SNX6	21	-1	44998853	45046871	protein_coding	0.844297	4.79566	3.09e-05	0.00101
ENSBTAG00000054108	SNX6	2	-1	50460844	50462517	protein_coding	1.68574	0.318283	2.39e-05	0.000846
ENSBTAG00000011643	SOS1	11	-1	21308259	21434854	protein_coding	1.0038	4.92399	0.000105345	0.0025
ENSBTAG00000054636	SP140-like	2	1	118332557	118337153	protein_coding	0.87719	2.60875	0.00155121	0.0165
ENSBTAG00000000176	SP3	2	1	22797327	22853605	protein_coding	1.1826	5.42961	0.000226985	0.00428
ENSBTAG00000004660	SPATS2	5	-1	30304006	30378369	protein_coding	1.08433	5.44783	1.28e-05	0.000521
ENSBTAG00000021993	SPDEF	23	-1	8591537	8608865	protein_coding	1.48708	4.54035	0.00172809	0.0177
ENSBTAG00000008180	SPDL1	20	1	1477149	1510229	protein_coding	1.18133	0.870054	0.00542469	0.0375
ENSBTAG00000046176	SPEG	2	1	107365755	107423369	protein_coding	-0.900372	2.40646	0.00149511	0.0161
ENSBTAG00000043953	SPIB	18	1	56573070	56580058	protein_coding	1.57302	7.70247	9.81e-13	8.76e-10
ENSBTAG00000003044	SPIN1	8	-1	89648862	89730513	protein_coding	0.769459	4.56177	0.000372477	0.00606
ENSBTAG00000000182	SPINT2	18	1	48078059	48108357	protein_coding	-1.47545	4.20817	6.3e-08	8.88e-06
ENSBTAG00000021961	SPR	11	-1	11548544	11556964	protein_coding	-0.988707	2.47703	0.000345539	0.00574
ENSBTAG00000047139	SPRING1	17	1	58250440	58266919	protein_coding	-0.586853	5.79841	0.000782775	0.0103
ENSBTAG00000006995	SPTBN1	11	1	37177107	37389119	protein_coding	0.672546	7.72723	0.00154151	0.0165
ENSBTAG00000013981	SPTSSA	21	-1	44882558	44901774	protein_coding	0.705652	3.33849	0.00603443	0.0406
ENSBTAG00000001985	SRMS	13	1	54119668	54125427	protein_coding	-1.93178	-1.24418	0.00330931	0.0271
ENSBTAG00000016838	SRPK1	23	-1	9787871	9824986	protein_coding	0.707224	4.09839	0.00183816	0.0185
ENSBTAG00000001058	SRPK3	X	1	36998262	37002903	protein_coding	-1.10222	0.230642	0.00555457	0.0381
ENSBTAG00000014105	SRPRA	29	-1	29610847	29617171	protein_coding	-0.649216	7.26351	0.000211193	0.00407
ENSBTAG00000008716	SSB	2	-1	26545255	26554248	protein_coding	0.63526	5.74176	0.000152674	0.00327
ENSBTAG00000018825	SSH1	17	1	64125282	64176327	protein_coding	1.09363	4.40133	5.86e-05	0.00163
ENSBTAG00000052794	SSLP1	29	1	29084974	29092470	protein_coding	-1.22443	-0.238198	0.00321945	0.0268
ENSBTAG00000001212	SSR2	3	1	14754110	14760797	protein_coding	-0.67021	9.08105	0.000233644	0.00437
ENSBTAG00000001156	ST3GAL1	14	1	7865552	7951420	protein_coding	0.855975	3.76811	0.00066174	0.00923
ENSBTAG00000014294	ST7L	3	1	30702703	30844632	protein_coding	0.805393	2.77176	0.00267403	0.0237
ENSBTAG00000014782	STAB1	22	-1	48343002	48368328	protein_coding	-0.873202	6.00088	0.00418947	0.0319
ENSBTAG00000009121	STAG2	X	1	8278461	8408287	protein_coding	0.694339	5.89381	0.00194246	0.0192
ENSBTAG00000000962	STAP1	6	1	83291686	83347989	protein_coding	0.835472	2.36184	0.00366359	0.029
ENSBTAG00000019353	STIM2	6	1	46271030	46455918	protein_coding	0.67727	5.95524	0.000706892	0.00964
ENSBTAG00000019652	STK26	X	1	15912813	15979088	protein_coding	0.874877	5.57218	0.00230531	0.0216
ENSBTAG00000011562	STK32C	26	-1	51855015	51927423	protein_coding	-1.26237	-0.343924	0.0035921	0.0286
ENSBTAG00000021921	STRBP	11	-1	94280014	94420605	protein_coding	1.28507	5.1889	1.21e-07	1.53e-05
ENSBTAG00000016352	STX10	7	1	12438436	12441902	protein_coding	0.608297	4.96003	0.00196465	0.0193
ENSBTAG00000017139	STX7	9	-1	70392486	70449183	protein_coding	1.31104	6.2268	3.45e-10	1.25e-07
ENSBTAG00000046956	STYX	10	-1	11410206	11460277	protein_coding	0.993246	2.33593	0.00231921	0.0216
ENSBTAG00000009461	STYXL1	25	-1	34222298	34254742	protein_coding	1.29425	-0.938204	0.00312442	0.0264
ENSBTAG00000009541	SUCLG2	22	1	33859633	34134874	protein_coding	0.680847	6.25906	0.000183702	0.00375
ENSBTAG00000010169	SUCO	16	1	40017928	40108187	protein_coding	0.701365	4.72845	0.00277779	0.0244
ENSBTAG00000013288	SUGP2	7	1	4184237	4213271	protein_coding	0.809293	4.13413	0.00237638	0.022
ENSBTAG00000010210	SUV39H2	13	1	29527156	29549270	protein_coding	1.5335	-0.480916	0.000380645	0.00613
ENSBTAG00000018752	SUZ12	19	-1	18156522	18196012	protein_coding	1.18146	4.85319	4.72e-07	4.63e-05
ENSBTAG00000004492	SWT1	16	1	66173944	66212958	protein_coding	1.20598	2.15302	7.02e-05	0.00185
ENSBTAG00000004767	SYK	8	-1	86977449	87083681	protein_coding	1.26188	6.99102	2.92e-09	8.07e-07
ENSBTAG00000020260	SYN2	22	-1	56921625	56950322	protein_coding	-0.85034	3.94437	0.00231663	0.0216
ENSBTAG00000020975	SYNGAP1	23	1	7595783	7624654	protein_coding	0.622119	4.95615	0.00331194	0.0271
ENSBTAG00000005765	SYNGR1	5	1	110777318	110804983	protein_coding	-1.18404	1.21205	0.00114274	0.0133
ENSBTAG00000019947	SYT7	29	-1	39984076	40047258	protein_coding	-1.15609	4.16776	0.0016134	0.0169
ENSBTAG00000040103	SYT8	29	-1	49649660	49654076	protein_coding	3.01421	6.53909	0.000410866	0.00648
ENSBTAG00000010334	SYTL3	9	1	95072282	95155471	protein_coding	-0.831082	5.7806	0.000495019	0.00746
ENSBTAG00000019828	TAB1	5	1	110829261	110855258	protein_coding	-0.633937	4.95649	0.00323298	0.0269
ENSBTAG00000006878	TAF1	X	-1	79206804	79280122	protein_coding	0.850331	4.50443	0.000379899	0.00613
ENSBTAG00000013483	TAF1A	16	-1	26044153	26076530	protein_coding	0.665452	3.07168	0.00527192	0.0368
ENSBTAG00000018772	TAF1C	18	-1	10469759	10479608	protein_coding	-0.729117	5.88638	0.00349217	0.0282
ENSBTAG00000015333	TAF2	14	-1	81173271	81261605	protein_coding	0.593543	5.85993	0.00257104	0.0232
ENSBTAG00000004257	TAF4B	24	-1	30501605	30607271	protein_coding	0.936665	3.04035	0.00325717	0.027
ENSBTAG00000036154	TARP	4	-1	50142139	50162526	protein_coding	-1.62647	1.51018	0.00024734	0.00454
ENSBTAG00000019748	TASOR	22	1	44353226	44404518	protein_coding	0.840613	6.52964	2.55e-05	0.000886
ENSBTAG00000019197	TASOR2	13	-1	42953008	43022328	protein_coding	0.82362	5.57264	0.00249341	0.0227
ENSBTAG00000015010	TBC1D23	1	1	44554751	44611092	protein_coding	0.868176	3.71265	0.00182239	0.0184
ENSBTAG00000025898	TBC1D8	11	-1	5978170	6119371	protein_coding	0.779445	7.16906	1.39e-05	0.00055
ENSBTAG00000013735	TBCE	28	1	8099451	8188434	protein_coding	0.733748	5.53323	0.00108005	0.0128
ENSBTAG00000054926	TBL1XR1	1	1	90203158	90207592	protein_coding	0.94093	3.76397	3.66e-06	0.000206
ENSBTAG00000021910	TBL1XR1	1	1	90030089	90204389	protein_coding	1.83544	3.00077	2.99e-05	0.000992
ENSBTAG00000014278	TBX2	19	-1	11683158	11692577	protein_coding	-1.55891	-1.37286	0.00527297	0.0368
ENSBTAG00000020225	TBXAS1	4	1	103295391	103468926	protein_coding	-0.83685	4.5142	0.00177718	0.0181
ENSBTAG00000005475	TCAF2	4	-1	106966075	107001714	protein_coding	-1.17276	1.69578	0.000776156	0.0103
ENSBTAG00000024947	TCAM1	19	1	48100055	48108406	protein_coding	2.39703	2.13423	7.74e-09	1.73e-06
ENSBTAG00000003259	TCERG1	7	1	57646493	57697609	protein_coding	0.842688	6.34219	0.00160069	0.0169
ENSBTAG00000016462	TCF4	24	-1	54594983	54976864	protein_coding	1.15397	2.6146	0.00534198	0.0371
ENSBTAG00000046520	TCFL5	13	1	54528121	54545401	protein_coding	0.769136	4.29901	3.41e-05	0.00108
ENSBTAG00000020580	TCN1	15	-1	83058088	83073458	protein_coding	-3.56906	-0.107789	0.00669951	0.0433
ENSBTAG00000002127	TCP11L2	5	1	69672951	69713610	protein_coding	0.872769	5.64546	1.91e-05	0.000712
ENSBTAG00000009208	TCTN1	17	1	54477625	54505524	protein_coding	0.643246	3.38933	0.00322386	0.0268
ENSBTAG00000020402	TDRD9	21	1	68467407	68581286	protein_coding	2.03519	0.406327	0.00430916	0.0324
ENSBTAG00000005062	TEC	6	-1	66819064	66856803	protein_coding	0.764969	6.29373	2.62e-05	0.0009
ENSBTAG00000051457	TEC	6	-1	66874604	66989648	protein_coding	1.6128	1.24005	2.53e-07	2.75e-05
ENSBTAG00000046509	TENT5C	3	-1	25592621	25593796	protein_coding	-0.919781	4.83	0.000669185	0.00929
ENSBTAG00000044078	TESC	17	1	57955861	58020267	protein_coding	-0.89	4.19267	0.000785308	0.0103
ENSBTAG00000031433	TEX9	10	-1	53978331	54099037	protein_coding	1.80912	2.1669	2.11e-05	0.000776
ENSBTAG00000003546	TFAM	28	-1	45677709	45689736	protein_coding	1.13549	2.37255	0.0081801	0.0496
ENSBTAG00000033174	TFAP4	25	-1	3443804	3456644	protein_coding	1.50631	3.26823	5.81e-10	1.81e-07
ENSBTAG00000032719	TFRC	1	-1	70652654	70679923	protein_coding	1.55735	2.78952	0.00117103	0.0135
ENSBTAG00000005309	TGDS	12	-1	69073166	69096804	protein_coding	1.46422	3.49215	1.79e-07	2.09e-05
ENSBTAG00000002391	TGFB1I1	25	1	27503118	27510659	protein_coding	-1.00782	0.807939	0.00224363	0.021
ENSBTAG00000018035	TGFBR1	8	1	64107418	64179245	protein_coding	1.46921	0.93385	0.00329838	0.0271
ENSBTAG00000024269	TGFBR3	3	1	51501752	51709606	protein_coding	1.43096	2.13243	0.00309766	0.0263
ENSBTAG00000007718	TGIF1	24	1	37527297	37535143	protein_coding	0.823169	6.83618	0.00188974	0.0189
ENSBTAG00000026768	TH	29	1	49383349	49391410	protein_coding	-1.25919	3.43229	0.00130858	0.0146
ENSBTAG00000031609	THAP12	15	-1	55762482	55791234	protein_coding	1.20941	1.59976	0.00253862	0.023
ENSBTAG00000044198	THAP7	17	-1	72340278	72342373	protein_coding	-0.643303	5.4023	0.00206463	0.02
ENSBTAG00000008388	THOC2	X	-1	7973369	8083076	protein_coding	0.81297	4.36223	0.00224016	0.021
ENSBTAG00000020374	THSD1	12	1	21650959	21679257	protein_coding	-1.45924	-1.04179	0.00400644	0.0308
ENSBTAG00000019182	TIA1	11	-1	68523385	68555041	protein_coding	1.11188	3.52649	0.000362398	0.00592
ENSBTAG00000020209	TIGD7	25	-1	2748254	2749894	pseudogene	1.41952	-0.326197	0.00221249	0.0209
ENSBTAG00000010899	TIMP2	19	1	53460671	53514937	protein_coding	-0.787413	6.47329	0.00095754	0.0118
ENSBTAG00000005393	TIPRL	3	-1	386406	455451	protein_coding	0.640246	3.12421	0.00463658	0.0339
ENSBTAG00000018342	TJP3	7	-1	20221723	20252247	protein_coding	1.07434	5.4454	4.03e-07	4.15e-05
ENSBTAG00000005152	TK2	18	-1	34227970	34273715	protein_coding	0.688659	5.23122	0.000807183	0.0105
ENSBTAG00000001153	TLE2	7	1	20747877	20777774	protein_coding	-0.801733	2.74928	0.00696903	0.0446
ENSBTAG00000031363	TLE5	7	1	20734843	20743350	protein_coding	-0.673081	8.70001	0.000112795	0.00262
ENSBTAG00000014042	TLR10	6	-1	58034093	58059082	protein_coding	1.37536	1.09698	1.54e-05	0.000596
ENSBTAG00000018198	TLR9	22	1	48676660	48680938	protein_coding	0.84903	2.71898	0.00641166	0.0421
ENSBTAG00000003935	TMBIM1	2	-1	106302074	106319619	protein_coding	-0.732416	7.72548	0.00457044	0.0335
ENSBTAG00000020062	TMC4	18	1	63227989	63238070	protein_coding	-0.613553	5.19612	0.00338626	0.0275
ENSBTAG00000039630	TMED2	17	-1	52081940	52091382	protein_coding	0.706259	6.94691	0.000100393	0.00242
ENSBTAG00000000807	TMED3	21	1	25517769	25528645	protein_coding	-0.801604	4.92289	0.000591148	0.00851
ENSBTAG00000016139	TMEM120A	25	-1	34213516	34218982	protein_coding	-0.693361	5.79916	0.00705759	0.045
ENSBTAG00000052956	TMEM123	15	1	6304446	6304628	protein_coding	1.01101	3.70741	0.000321931	0.00547
ENSBTAG00000020596	TMEM126B	29	-1	9925891	9932507	protein_coding	0.982862	1.92117	0.00180684	0.0183
ENSBTAG00000001576	TMEM140	4	1	98798511	98812609	protein_coding	-0.749887	5.3658	0.000940971	0.0116
ENSBTAG00000015579	TMEM160	18	-1	54094492	54097330	protein_coding	-0.590049	4.73848	0.0053657	0.0372
ENSBTAG00000008484	TMEM161B	7	-1	87739194	87817552	protein_coding	1.00237	3.45775	5.69e-05	0.00159
ENSBTAG00000039591	TMEM167A	7	-1	82914069	82958724	protein_coding	0.599588	4.22081	0.00547173	0.0377
ENSBTAG00000038979	TMEM167B	3	-1	34286939	34291820	protein_coding	0.913636	3.56165	0.000709859	0.00966
ENSBTAG00000021967	TMEM168	4	1	55560579	55618384	protein_coding	0.714341	3.03059	0.00286536	0.0249
ENSBTAG00000015428	TMEM170A	18	-1	2806374	2819530	protein_coding	0.995274	3.15793	0.00298615	0.0256
ENSBTAG00000035265	TMEM192	17	-1	180928	210111	protein_coding	1.00685	3.35242	9.63e-05	0.00235
ENSBTAG00000020540	TMEM198	2	1	107472513	107478573	protein_coding	-0.932285	1.205	0.00704849	0.045
ENSBTAG00000007246	TMEM204	25	1	1197395	1209836	protein_coding	-0.606114	4.50441	0.00205906	0.0199
ENSBTAG00000010037	TMEM241	24	1	33168820	33227343	protein_coding	1.23379	-0.71873	0.00334053	0.0273
ENSBTAG00000038794	TMEM245	8	-1	98619608	98686264	protein_coding	1.56339	1.47109	0.00238199	0.022
ENSBTAG00000001457	TMEM267	20	1	31333365	31353178	protein_coding	1.27778	-0.231429	0.00203481	0.0198
ENSBTAG00000005100	TMEM30A	9	-1	14849783	14893385	protein_coding	0.934231	3.77668	7.12e-05	0.00186
ENSBTAG00000001258	TMEM50B	1	1	2046733	2083566	protein_coding	0.704465	5.81541	0.000190985	0.00383
ENSBTAG00000044190	TMEM67	14	-1	70467827	70513787	protein_coding	1.47937	1.8652	0.000302868	0.00524
ENSBTAG00000012920	TMEM70	14	1	37225602	37233937	protein_coding	0.887898	1.50331	0.00418209	0.0318
ENSBTAG00000017138	TMEM71	14	1	8558256	8587613	protein_coding	0.590982	6.04715	0.000937033	0.0116
ENSBTAG00000051212	TMEM86B	18	1	62229686	62233357	protein_coding	-0.725961	4.22268	0.005569	0.0382
ENSBTAG00000012099	TMEM87B	11	-1	319215	361708	protein_coding	0.926552	2.68916	0.00551938	0.0379
ENSBTAG00000014693	TMEM88	19	1	27545899	27546951	protein_coding	-1.12095	4.91845	9.56e-06	0.000417
ENSBTAG00000040387	TMIGD3	4	1	105683193	105683751	protein_coding	-1.49558	0.905763	0.0013788	0.0151
ENSBTAG00000004240	TMPO	5	1	62686936	62712545	protein_coding	0.913972	3.79762	0.00396282	0.0306
ENSBTAG00000005654	TMSB10	11	-1	50094264	50095274	protein_coding	-0.767009	11.4907	6.49e-06	0.000312
ENSBTAG00000026489	TNFRSF13C	5	-1	112905857	112907803	protein_coding	0.639586	7.20665	0.00477539	0.0345
ENSBTAG00000015632	TNFRSF18	16	1	51293430	51296461	protein_coding	-1.3441	3.65957	0.00011394	0.00262
ENSBTAG00000004211	TNFRSF1A	5	1	104024027	104036846	protein_coding	-0.788106	7.88389	0.00115952	0.0134
ENSBTAG00000020054	TNFRSF21	23	-1	20418222	20482057	protein_coding	0.842818	6.42251	0.00694205	0.0445
ENSBTAG00000006519	TNFRSF25	16	1	46905090	46909417	protein_coding	-0.679509	5.73502	0.000753794	0.0101
ENSBTAG00000015635	TNFRSF4	16	1	51282437	51288691	protein_coding	-1.34424	5.3743	7.51e-05	0.00195
ENSBTAG00000031725	TNFSF12	19	1	27283307	27291150	protein_coding	-0.676575	3.5466	0.00396787	0.0307
ENSBTAG00000000130	TNFSF13	19	1	27292078	27294941	protein_coding	-0.735895	4.9289	0.00522831	0.0366
ENSBTAG00000012223	TNFSF14	7	1	17839032	17843838	protein_coding	-0.875412	3.13307	0.000351901	0.00583
ENSBTAG00000012671	TNIP1	7	-1	62293510	62337815	protein_coding	-0.971212	10.1146	2.78e-05	0.000943
ENSBTAG00000002515	TNNI3	18	1	62260692	62273071	protein_coding	1.53453	-0.579242	0.00711282	0.0452
ENSBTAG00000009655	TNS3	4	1	74779686	74996283	protein_coding	0.606641	5.62066	0.000682994	0.00942
ENSBTAG00000011243	TOE1	3	-1	100717214	100731168	protein_coding	-0.719845	6.06027	0.00211752	0.0204
ENSBTAG00000044021	TOGARAM2	11	-1	70782620	70827276	protein_coding	-0.795852	1.63396	0.00455198	0.0335
ENSBTAG00000045785	TOM1	5	1	73547847	73588700	protein_coding	-0.680747	5.05739	0.00200372	0.0196
ENSBTAG00000007013	TOM1L1	19	1	5021192	5083084	protein_coding	1.21876	3.12225	0.000458707	0.00705
ENSBTAG00000032777	TOMM5	8	-1	61691238	61694543	protein_coding	0.627455	4.26206	0.00531741	0.037
ENSBTAG00000019262	TOP2A	19	-1	40627306	40653433	protein_coding	1.69612	3.42587	9.5e-06	0.000417
ENSBTAG00000001069	TP53	19	-1	27376072	27388416	protein_coding	0.611699	6.49185	7.71e-05	0.00198
ENSBTAG00000003405	TP53I3	11	1	74983559	74989607	protein_coding	-0.866794	3.22858	0.000561339	0.00821
ENSBTAG00000027326	TP53RK	13	-1	75358504	75363411	protein_coding	-0.634676	5.3902	0.00105536	0.0126
ENSBTAG00000005812	TP73	16	-1	49329176	49404364	protein_coding	-0.898948	5.08699	5.91e-06	0.000293
ENSBTAG00000007335	TPD52	14	-1	43230911	43359853	protein_coding	1.4	3.67845	1.65e-05	0.000625
ENSBTAG00000010772	TPGS1	7	1	43164988	43168955	protein_coding	-0.641414	4.70612	0.00477574	0.0345
ENSBTAG00000011424	TPM2	8	-1	59856503	59864645	protein_coding	-0.768604	6.15245	4.55e-05	0.00132
ENSBTAG00000019300	TPMT	23	1	39431808	39454562	protein_coding	0.802325	3.31299	0.00438215	0.0327
ENSBTAG00000020389	TPP2	12	1	78857711	78915642	protein_coding	0.699119	5.40298	0.00020817	0.00405
ENSBTAG00000000432	TRAC	10	-1	22263101	22328152	protein_coding	-0.724742	7.95993	1.37e-05	0.000545
ENSBTAG00000003012	TRAF1	8	-1	110293213	110317276	protein_coding	-0.627641	5.885	0.00474015	0.0343
ENSBTAG00000008600	TRAF3IP2	9	1	38820071	38864690	protein_coding	-0.796732	5.14974	3.27e-05	0.00105
ENSBTAG00000016076	TRAK1	22	1	14455792	14556630	protein_coding	0.694751	4.35372	0.000510799	0.00763
ENSBTAG00000007696	TRAPPC8	24	1	25259960	25343059	protein_coding	0.809824	5.96365	3.86e-05	0.00118
ENSBTAG00000008328	TRBV13	19	1	56883894	56894884	protein_coding	3.02199	3.83222	3.47e-08	5.74e-06
ENSBTAG00000051371	TRBV14	4	1	105782622	105785955	protein_coding	-1.69542	0.71712	0.000268344	0.00483
ENSBTAG00000048775	TRBV15	4	1	105787690	105788508	protein_coding	-2.00813	2.61643	2.35e-05	0.00084
ENSBTAG00000026068	TRBV19	4	1	105836216	105838965	protein_coding	-1.65246	0.27957	0.00487083	0.0349
ENSBTAG00000051147	TRBV29-1	4	1	106051439	106054690	protein_coding	-0.951213	1.7411	0.00259999	0.0234
ENSBTAG00000009558	TRBV30	4	-1	106120040	106121757	protein_coding	-1.33525	2.63983	6.75e-06	0.00032
ENSBTAG00000053785	TRBV6	4	1	106032076	106033430	protein_coding	-0.998876	2.33204	0.0013584	0.015
ENSBTAG00000050773	TRBV9	4	1	105629381	105646094	protein_coding	-1.24896	1.17206	0.00115737	0.0134
ENSBTAG00000015321	TRERF1	23	-1	15939656	16145761	protein_coding	-0.609666	5.66427	0.000465417	0.0071
ENSBTAG00000055254	TRGC	4	1	82692176	82710398	protein_coding	-1.16403	4.35867	4.12e-06	0.000224
ENSBTAG00000035945	TRGC2	4	-1	50056455	50082481	protein_coding	-1.26642	3.45432	0.000487172	0.00738
ENSBTAG00000053474	TRGV8	4	1	82638575	82641187	protein_coding	-1.59687	0.798422	1.36e-05	0.000545
ENSBTAG00000016045	TRIB2	11	-1	85237104	85266681	protein_coding	1.15789	6.69719	1.25e-06	8.96e-05
ENSBTAG00000017007	TRIB3	13	-1	60634440	60645432	protein_coding	-0.609698	5.71595	0.00176989	0.018
ENSBTAG00000008816	TRIM2	17	-1	4309174	4436986	protein_coding	1.51659	3.39699	4.65e-05	0.00134
ENSBTAG00000009519	TRIM23	20	1	13938790	13972833	protein_coding	1.30575	1.5584	0.000149539	0.00323
ENSBTAG00000008078	TRIM59	1	1	107030008	107042373	protein_coding	1.57494	1.6844	0.000257379	0.00467
ENSBTAG00000005514	TRIO	20	-1	58644763	58864848	protein_coding	0.988673	4.65129	0.000673421	0.00934
ENSBTAG00000053233	TRMT61B	11	1	70915664	70928358	protein_coding	0.964321	1.74013	0.000675466	0.00935
ENSBTAG00000008950	TRMT9B	27	-1	23989210	24058110	protein_coding	-1.10416	3.26744	0.000863683	0.0109
ENSBTAG00000031165	TRPM7	10	1	59648276	59757063	protein_coding	0.858641	5.08032	0.00223338	0.021
ENSBTAG00000003014	TRPV2	19	-1	33213076	33230717	protein_coding	-0.637137	7.64033	0.00654297	0.0426
ENSBTAG00000012955	TRUB1	26	1	35387480	35418682	protein_coding	0.991269	1.66472	0.00458871	0.0336
ENSBTAG00000046664	TSC22D1	12	-1	14768101	14801118	protein_coding	0.679969	3.39591	0.00624689	0.0414
ENSBTAG00000018991	TSGA10	11	-1	4203832	4296700	protein_coding	0.876491	2.39245	0.00101537	0.0123
ENSBTAG00000006059	TSN	2	1	73398067	73416298	protein_coding	0.592011	5.05033	0.00197177	0.0194
ENSBTAG00000013320	TSPAN1	3	-1	99895907	99901044	protein_coding	2.11564	-0.0938902	0.00317622	0.0267
ENSBTAG00000002702	TSPAN32	29	-1	49265271	49282523	protein_coding	-0.761264	5.12332	0.00654446	0.0426
ENSBTAG00000012343	TSPAN5	6	1	25923695	26102484	protein_coding	-0.691901	4.10296	0.00327192	0.0271
ENSBTAG00000051269	TSPOAP1	19	-1	9272497	9278768	protein_coding	0.590324	5.35757	0.000863835	0.0109
ENSBTAG00000046321	TSPOAP1	19	-1	9281063	9297960	protein_coding	1.07823	2.85221	1.09e-05	0.000456
ENSBTAG00000017783	TSPYL2	X	1	90559580	90566629	protein_coding	-0.711888	6.53575	0.000358812	0.00589
ENSBTAG00000001968	TTC14	1	-1	86372984	86382674	protein_coding	0.751993	5.64825	1.67e-05	0.000629
ENSBTAG00000033010	TTC27	11	1	15188503	15362377	protein_coding	0.59871	5.1846	0.00251608	0.0229
ENSBTAG00000015587	TTC32	11	1	78904244	78910954	protein_coding	1.12802	1.22486	0.0017029	0.0176
ENSBTAG00000000773	TTC9C	29	1	41042979	41052771	protein_coding	1.07533	2.22296	5.11e-05	0.00144
ENSBTAG00000005456	TTK	9	1	19702310	19748999	protein_coding	1.57317	0.180931	0.000249951	0.00458
ENSBTAG00000012030	TTLL1	5	-1	113827081	113862433	protein_coding	0.616298	6.49993	0.00128754	0.0145
ENSBTAG00000011098	TTLL8	5	-1	119392379	119450153	protein_coding	1.39271	-0.13434	0.00254716	0.023
ENSBTAG00000011007	TTYH2	19	-1	57151008	57186696	protein_coding	-1.02117	4.73914	0.0016702	0.0174
ENSBTAG00000001489	TUBA1A	5	1	30656035	30660484	protein_coding	-0.776126	5.74993	0.00179985	0.0182
ENSBTAG00000054330	TUBB2B	23	1	50489737	50494257	protein_coding	0.819151	3.62688	0.0027845	0.0244
ENSBTAG00000023730	TUBB3	18	1	14708940	14717352	protein_coding	1.01307	3.26928	0.000112248	0.00261
ENSBTAG00000046337	TUBB6	24	1	42799984	42808150	protein_coding	-1.04574	3.54562	0.00330013	0.0271
ENSBTAG00000014714	TUBGCP5	2	-1	1232958	1284056	protein_coding	0.733861	5.59222	4.84e-05	0.00138
ENSBTAG00000002721	TUT4	3	1	93801866	93931333	protein_coding	1.02329	5.98373	0.0010055	0.0122
ENSBTAG00000007338	TYROBP	18	-1	46576253	46605718	protein_coding	-1.03425	7.69017	0.000691895	0.0095
ENSBTAG00000009154	U2SURP	1	-1	125961513	125987011	protein_coding	1.47124	2.78105	4.4e-07	4.46e-05
ENSBTAG00000002573	UBA2	18	1	44841845	44872496	protein_coding	0.759774	5.6606	0.00106947	0.0127
ENSBTAG00000006837	UBA6	6	-1	83328886	83415785	protein_coding	0.910664	4.24678	0.000180632	0.00369
ENSBTAG00000013792	UBALD2	19	-1	55443082	55449253	protein_coding	-0.859099	8.34752	9.67e-07	7.5e-05
ENSBTAG00000023398	UBASH3A	1	1	142694786	142737902	protein_coding	-0.924245	5.46683	3.31e-05	0.00106
ENSBTAG00000032436	UBC	17	1	50887544	50892468	protein_coding	-0.707164	8.65898	0.000132743	0.00293
ENSBTAG00000047930	UBE2E2	27	-1	42324254	42691907	protein_coding	0.721883	4.36355	0.000377391	0.0061
ENSBTAG00000012989	UBE2L6	15	-1	80815599	80829794	protein_coding	-0.709155	5.00145	0.000991634	0.0121
ENSBTAG00000009211	UBE2S	18	1	62089250	62093134	protein_coding	-0.842634	6.15366	0.00101735	0.0123
ENSBTAG00000009103	UBLCP1	7	1	70851229	70871248	protein_coding	0.674509	4.56257	0.000757242	0.0101
ENSBTAG00000012719	UBTD1	26	1	18709528	18760668	protein_coding	-0.822377	4.28185	0.00258338	0.0232
ENSBTAG00000010481	UBXN1	29	-1	41003954	41006643	protein_coding	-0.600374	8.33748	0.0024629	0.0225
ENSBTAG00000003692	UCP2	15	-1	53409782	53416245	protein_coding	-0.82368	9.3567	6.38e-06	0.000308
ENSBTAG00000020410	UFL1	9	-1	53248040	53314755	protein_coding	1.09085	2.73313	0.00304044	0.0259
ENSBTAG00000016073	UGCG	8	1	101283120	101320186	protein_coding	1.306	3.29886	0.0032908	0.0271
ENSBTAG00000000111	UGP2	11	1	62288610	62345665	protein_coding	0.633213	5.47446	0.000302279	0.00524
ENSBTAG00000002224	UHRF1	7	-1	19223877	19257053	protein_coding	1.10285	3.71223	0.00295972	0.0254
ENSBTAG00000009267	UHRF1BP1	23	1	8810255	8882363	protein_coding	0.931303	1.76273	0.0076643	0.0476
ENSBTAG00000006040	UHRF1BP1L	5	-1	64074489	64165062	protein_coding	0.743625	4.84631	0.00356085	0.0285
ENSBTAG00000020815	UHRF2	8	-1	38320192	38392701	protein_coding	0.7029	5.39726	0.000588962	0.00849
ENSBTAG00000001836	ULBP11	NKLS02000657.1	1	49547	54320	protein_coding	-3.49453	0.571278	0.00664236	0.043
ENSBTAG00000048950	ULBP13	NKLS02000657.1	1	77217	102781	protein_coding	-4.02275	1.05416	0.000771881	0.0103
ENSBTAG00000038112	ULBP15	9	-1	84721763	84734062	protein_coding	-3.48077	0.413703	0.000866088	0.0109
ENSBTAG00000024751	ULBP17	9	1	87170608	87183814	protein_coding	-4.08498	-0.28456	1.22e-06	8.79e-05
ENSBTAG00000036061	ULBP3-like	9	1	87207805	87226372	protein_coding	-12.2385	3.63903	2.15e-06	0.000137
ENSBTAG00000030977	ULK2	19	1	33821553	33860333	protein_coding	0.676057	4.65582	0.00266134	0.0236
ENSBTAG00000020858	UPF3A	12	1	87072437	87083048	protein_coding	0.629262	2.68705	0.00735056	0.0462
ENSBTAG00000000913	UQCR10	17	1	68887320	68889515	protein_coding	-0.770055	4.79849	0.00042018	0.00658
ENSBTAG00000031913	UQCRC2	23	1	27796195	27797556	protein_coding	-0.623726	4.4457	0.00784198	0.0482
ENSBTAG00000007559	URI1	18	1	40542798	40605024	protein_coding	0.640676	5.80433	0.00376027	0.0295
ENSBTAG00000005791	UROS	26	-1	45300494	45324610	protein_coding	-1.50803	5.06109	0.00549448	0.0378
ENSBTAG00000011134	USE1	7	-1	5878528	5882165	protein_coding	-0.758259	6.23358	0.000505695	0.00758
ENSBTAG00000020451	USP1	3	-1	83117927	83129455	protein_coding	0.685291	5.60137	0.000781607	0.0103
ENSBTAG00000020761	USP33	3	1	66900556	66959868	protein_coding	0.676096	4.72083	0.00360856	0.0287
ENSBTAG00000006027	USP34	11	-1	59860971	60057096	protein_coding	0.645794	7.01026	0.00152918	0.0164
ENSBTAG00000012944	USP35	29	-1	17795927	17853459	protein_coding	-0.873106	1.67543	0.00607225	0.0407
ENSBTAG00000018528	USP45	9	1	50266970	50337074	protein_coding	1.00706	1.19995	0.00767069	0.0476
ENSBTAG00000019488	USP6NL	13	1	12640351	12773414	protein_coding	1.11224	3.70604	0.00117491	0.0135
ENSBTAG00000003769	UTP6	10	-1	26300260	26302086	protein_coding	1.49682	0.838318	0.00151788	0.0163
ENSBTAG00000004511	VAV2	11	-1	104592021	104777976	protein_coding	1.61456	4.02178	5.63e-08	8.18e-06
ENSBTAG00000016101	VHL	22	-1	16714931	16719806	protein_coding	0.861262	2.87868	0.00264312	0.0235
ENSBTAG00000018463	VIM	13	1	31653816	31661745	protein_coding	-0.642784	10.9275	0.00432104	0.0325
ENSBTAG00000000405	VKORC1	25	-1	27201063	27204251	protein_coding	0.629043	3.29613	0.0040796	0.0313
ENSBTAG00000014448	VKORC1L1	25	1	27845210	27901668	protein_coding	1.2318	0.674011	0.000281797	0.00502
ENSBTAG00000006296	VMA21	X	1	33911757	33922135	protein_coding	0.669331	5.00089	0.000160409	0.00338
ENSBTAG00000046584	VPREB2	17	1	70683375	70684017	IG_V_gene	2.18158	-0.217238	2.47e-08	4.47e-06
ENSBTAG00000038920	VPS13C	10	1	48035067	48214587	protein_coding	0.824934	4.85935	0.000392388	0.00628
ENSBTAG00000016882	VPS26A	28	1	25526476	25551758	protein_coding	0.586302	4.79239	0.00826648	0.0499
ENSBTAG00000002493	VPS35	18	-1	14984970	15012555	protein_coding	0.747922	3.98507	0.00112852	0.0132
ENSBTAG00000004307	VPS36	12	1	21615450	21646981	protein_coding	0.658896	4.93774	0.000335225	0.00563
ENSBTAG00000000115	VPS54	11	-1	62347545	62449163	protein_coding	0.720015	5.31991	0.000884493	0.0111
ENSBTAG00000022379	VSIG2	29	-1	28226459	28231658	protein_coding	-1.79816	1.34528	2.42e-05	0.000854
ENSBTAG00000004750	VSTM2L	13	1	66799390	66838313	protein_coding	-0.80713	3.34574	0.00550076	0.0378
ENSBTAG00000006860	VWA2	26	1	34706685	34753535	protein_coding	-1.31584	0.470695	0.00447056	0.0331
ENSBTAG00000033735	WASHC4	5	1	68640524	68696996	protein_coding	0.789185	2.96216	0.00274195	0.0241
ENSBTAG00000019937	WDR3	3	-1	25251271	25286207	protein_coding	0.675843	4.47832	0.000815545	0.0106
ENSBTAG00000053476	WDR36	7	1	110165706	110206187	protein_coding	1.06871	0.229357	0.00498688	0.0354
ENSBTAG00000003002	WDR75	2	-1	6935086	6976756	protein_coding	1.1494	4.54753	1.44e-08	2.87e-06
ENSBTAG00000038442	WDR87	18	-1	47751736	47768997	protein_coding	1.99954	0.680475	5.75e-05	0.00161
ENSBTAG00000008815	WDR89	10	-1	75839093	75886203	protein_coding	1.21231	2.37468	1.14e-06	8.39e-05
ENSBTAG00000004184	WDSUB1	2	1	37061967	37131114	protein_coding	0.846324	2.71498	0.000764344	0.0102
ENSBTAG00000005278	WEE1	15	-1	43077354	43091213	protein_coding	1.00133	4.72232	0.00176217	0.018
ENSBTAG00000010107	WHRN	8	-1	103620999	103713017	protein_coding	-0.858885	3.89001	9.18e-05	0.00228
ENSBTAG00000021592	WRN	27	1	27121355	27246171	protein_coding	0.876549	4.63868	0.000290271	0.00509
ENSBTAG00000015656	WSCD1	19	-1	25642885	25687060	protein_coding	3.57515	1.90775	1.72e-15	2.3e-12
ENSBTAG00000005970	XBP1	17	-1	68052596	68056965	protein_coding	-0.697587	6.34397	0.000113313	0.00262
ENSBTAG00000005378	XKRX	X	1	51241608	51254455	protein_coding	1.65855	2.69147	7.12e-09	1.62e-06
ENSBTAG00000006204	XPNPEP3	5	1	112115956	112159105	protein_coding	0.974874	1.99446	0.000684525	0.00943
ENSBTAG00000013254	XPO1	11	-1	60136683	60178374	protein_coding	0.931264	6.31849	7.99e-05	0.00203
ENSBTAG00000018970	XPO5	23	-1	17071458	17118839	protein_coding	0.906558	4.9097	7.2e-06	0.000338
ENSBTAG00000026962	XPOT	5	-1	49320765	49468018	protein_coding	0.83404	5.84949	0.000698946	0.00955
ENSBTAG00000030897	XRCC2	4	-1	115029143	115054271	protein_coding	1.43268	-0.178114	0.00113184	0.0132
ENSBTAG00000006103	XRCC6	5	1	112706895	112730021	protein_coding	0.824627	6.48452	4.65e-08	7.07e-06
ENSBTAG00000009298	XYLT2	19	-1	36309593	36329783	protein_coding	-0.612722	5.32147	0.00103735	0.0124
ENSBTAG00000012758	YIPF5	7	-1	55259539	55275266	protein_coding	0.673575	5.39909	0.00119062	0.0137
ENSBTAG00000053317	YPEL4	15	-1	80891170	80895699	protein_coding	-1.23292	4.43652	3.46e-05	0.00109
ENSBTAG00000014099	YTHDC2	10	1	2413343	2486039	protein_coding	0.946291	4.09004	0.00265409	0.0235
ENSBTAG00000053643	YTHDF3	19	1	33238206	33239653	protein_coding	1.09585	-0.415246	0.00581706	0.0395
ENSBTAG00000007296	YWHAZ	1	1	81956536	81960076	protein_coding	1.01534	1.66851	0.00544893	0.0376
ENSBTAG00000005892	ZAP70	11	1	3047488	3087280	protein_coding	-0.603583	8.47917	0.00129177	0.0145
ENSBTAG00000010568	ZBED5	15	1	41816381	41821678	protein_coding	0.837171	3.98759	0.000639416	0.00901
ENSBTAG00000012406	ZBP1	13	1	58563618	58574289	protein_coding	-0.627774	5.77856	0.00166062	0.0173
ENSBTAG00000040551	ZBTB1	10	1	76649277	76678871	protein_coding	0.874906	6.1676	0.000605639	0.00864
ENSBTAG00000003339	ZBTB10	14	1	43668517	43696284	protein_coding	1.47322	4.6364	0.00135272	0.015
ENSBTAG00000013460	ZBTB11	1	-1	46028911	46058876	protein_coding	1.0329	5.63428	0.00825283	0.0499
ENSBTAG00000000385	ZBTB18	16	-1	33149470	33155673	protein_coding	1.02438	5.78704	0.000336708	0.00564
ENSBTAG00000014790	ZBTB2	9	-1	88411591	88420605	protein_coding	0.590354	5.15107	0.00333751	0.0272
ENSBTAG00000023611	ZBTB32	18	1	46428944	46432573	protein_coding	0.938528	7.99144	0.000596243	0.00855
ENSBTAG00000017352	ZC3H11A	16	1	1596039	1623678	protein_coding	0.710881	5.30861	0.00753094	0.0469
ENSBTAG00000011316	ZC3H12A	3	-1	108403027	108412520	protein_coding	-0.6733	7.52134	0.0050567	0.0358
ENSBTAG00000021617	ZC3HAV1	4	-1	102660085	102709502	protein_coding	1.00075	6.16248	0.0077389	0.0479
ENSBTAG00000003877	ZCCHC24	28	-1	34988423	35050547	protein_coding	1.85517	0.360714	7.43e-07	6.33e-05
ENSBTAG00000018464	ZDHHC14	9	1	94011802	94302733	protein_coding	0.614082	4.48798	0.00347501	0.0281
ENSBTAG00000006177	ZDHHC20	12	1	35523662	35582364	protein_coding	0.853876	5.08978	0.00110015	0.0129
ENSBTAG00000020053	ZEB1	13	-1	33771235	33968002	protein_coding	1.04448	4.15255	0.000122091	0.00274
ENSBTAG00000012615	ZEB2	2	1	52268261	52305498	protein_coding	0.756101	6.26807	0.000841456	0.0108
ENSBTAG00000007053	ZFHX2	10	1	21395335	21423831	protein_coding	0.952243	2.16129	0.000904103	0.0112
ENSBTAG00000015766	ZFPM1	18	1	13720107	13781533	protein_coding	0.681602	4.99476	0.00779603	0.0479
ENSBTAG00000021577	ZFYVE16	7	1	80569078	80618497	protein_coding	0.666204	3.98513	0.00634807	0.0419
ENSBTAG00000015334	ZHX1	14	1	16534435	16557231	protein_coding	1.13452	4.64418	2.3e-06	0.000142
ENSBTAG00000006555	ZMYM1	3	-1	110581767	110623103	protein_coding	0.952524	2.7922	0.00144677	0.0157
ENSBTAG00000007167	ZMYM5	12	1	36235527	36261519	protein_coding	0.731816	4.40851	0.00158998	0.0168
ENSBTAG00000002578	ZMYND11	13	-1	46836953	46913156	protein_coding	0.720412	6.61464	0.000410202	0.00648
ENSBTAG00000039242	ZNF10	17	1	44156961	44169024	protein_coding	1.48959	0.224224	0.000595135	0.00855
ENSBTAG00000004079	ZNF106	10	-1	37769390	37821807	protein_coding	1.2049	6.02946	1.76e-11	1.03e-08
ENSBTAG00000050482	ZNF148	1	-1	69686148	69766359	protein_coding	1.01779	3.86902	0.00558306	0.0382
ENSBTAG00000050244	ZNF177	7	1	14232984	14237054	protein_coding	1.6548	2.267	1.21e-06	8.79e-05
ENSBTAG00000021008	ZNF219	10	1	25997903	26000852	protein_coding	-1.37561	1.77472	2.66e-05	0.000909
ENSBTAG00000025146	ZNF227	7	1	14301752	14304506	protein_coding	1.25052	-0.217249	0.00459927	0.0337
ENSBTAG00000010255	ZNF24	24	1	21710349	21716048	protein_coding	1.0925	2.43481	0.00440071	0.0328
ENSBTAG00000039316	ZNF268	17	1	44224575	44226983	protein_coding	1.01155	2.54356	0.000121727	0.00273
ENSBTAG00000008349	ZNF311	23	1	29996426	30007987	protein_coding	1.47736	2.58882	0.000119904	0.00271
ENSBTAG00000016077	ZNF317	7	1	13617639	13621930	protein_coding	0.802831	3.19605	0.00530077	0.0369
ENSBTAG00000010217	ZNF318	23	-1	16929147	16955126	protein_coding	0.687079	6.92327	0.000851045	0.0109
ENSBTAG00000019133	ZNF326	3	-1	53224391	53259805	protein_coding	0.78935	6.15253	0.00221185	0.0209
ENSBTAG00000006428	ZNF354A	7	-1	39797175	39816270	protein_coding	0.659739	3.40679	0.00352324	0.0283
ENSBTAG00000006587	ZNF367	8	-1	83091018	83115232	protein_coding	1.69093	2.97018	0.00081909	0.0106
ENSBTAG00000051862	ZNF37A	28	1	12849120	12883068	protein_coding	-1.29002	-0.438304	0.00195442	0.0193
ENSBTAG00000016190	ZNF394	25	1	36910745	36923698	protein_coding	-0.619259	5.66739	0.000280988	0.00501
ENSBTAG00000038050	ZNF420	18	-1	47496184	47523355	protein_coding	1.14058	1.28522	0.000734319	0.0099
ENSBTAG00000011052	ZNF43	18	1	58474268	58533857	protein_coding	1.11117	2.94137	4.2e-05	0.00125
ENSBTAG00000002594	ZNF436	2	1	129478393	129483457	protein_coding	1.4203	1.9555	0.000830652	0.0107
ENSBTAG00000019844	ZNF467	4	-1	112614754	112621523	protein_coding	-0.945968	2.62854	0.00206501	0.02
ENSBTAG00000045507	ZNF469	18	1	13698486	13709861	pseudogene	2.59446	2.93606	2.73e-20	6.08e-17
ENSBTAG00000012064	ZNF473	18	1	56331952	56338812	protein_coding	1.20975	0.97253	0.00135062	0.015
ENSBTAG00000014123	ZNF507	18	1	42860282	42903275	protein_coding	0.654464	4.99303	0.00736104	0.0462
ENSBTAG00000021357	ZNF518A	26	1	17503275	17507723	protein_coding	1.54373	3.47252	3.48e-05	0.00109
ENSBTAG00000003447	ZNF551	18	1	65142027	65143289	protein_coding	1.11042	1.05092	0.00435146	0.0326
ENSBTAG00000030929	ZNF557	7	1	15992197	16008612	protein_coding	1.49603	0.440015	4.92e-06	0.000256
ENSBTAG00000021742	ZNF568	18	-1	47191216	47196464	protein_coding	1.53405	1.31985	7.71e-06	0.000353
ENSBTAG00000053242	ZNF570	5	-1	101827292	101831737	protein_coding	-1.18138	2.56213	0.00543902	0.0376
ENSBTAG00000021789	ZNF574	18	-1	51171396	51176789	protein_coding	-0.720811	5.55852	6.11e-06	0.000298
ENSBTAG00000000801	ZNF583	18	-1	63750840	63757996	protein_coding	1.18445	2.05095	6.22e-06	0.000302
ENSBTAG00000005240	ZNF605	17	-1	43972110	43977394	protein_coding	1.24976	-0.743052	0.00446796	0.0331
ENSBTAG00000003456	ZNF606	18	-1	65466424	65468871	protein_coding	1.11341	0.577094	0.00624528	0.0414
ENSBTAG00000051756	ZNF606	18	-1	65483993	65486952	protein_coding	1.15144	0.24781	0.00253405	0.023
ENSBTAG00000016137	ZNF608	7	1	29020202	29124809	protein_coding	1.83522	3.02358	8.71e-05	0.00217
ENSBTAG00000011200	ZNF644	3	1	52252198	52348486	protein_coding	1.26335	4.46796	1.7e-07	2.03e-05
ENSBTAG00000023675	ZNF654	1	1	36063528	36147146	protein_coding	0.894397	2.97435	0.00214044	0.0205
ENSBTAG00000030470	ZNF664	18	1	58759820	58761133	protein_coding	1.26089	0.00113359	0.00562698	0.0384
ENSBTAG00000046984	ZNF672	7	1	42627861	42629258	protein_coding	0.854168	1.59251	0.00600767	0.0404
ENSBTAG00000002956	ZNF674	X	-1	97435741	97465361	protein_coding	0.872938	1.04664	0.00718374	0.0456
ENSBTAG00000008054	ZNF706	14	1	63150498	63158673	protein_coding	0.709121	5.48229	0.000412949	0.00649
ENSBTAG00000045912	ZNF75A	25	1	2782419	2783311	protein_coding	0.862007	1.09236	0.00714996	0.0454
ENSBTAG00000049318	ZNF775	4	1	112823301	112826489	protein_coding	-1.22108	2.30725	0.00239338	0.0221
ENSBTAG00000020004	ZNF800	4	-1	91589029	91638634	protein_coding	1.2194	3.6925	0.00167377	0.0174
ENSBTAG00000021433	ZNF836	18	-1	59604000	59606597	protein_coding	1.33492	-0.839962	0.00313828	0.0264
ENSBTAG00000038755	ZNF850	18	-1	60530988	60608616	protein_coding	1.27296	0.21171	0.00018631	0.00378
ENSBTAG00000021051	ZNHIT6	3	1	58374383	58469385	protein_coding	1.13194	3.20643	2.02e-07	2.3e-05
ENSBTAG00000003713	ZNRD2	29	1	43752073	43754193	protein_coding	0.714502	3.95882	0.00200551	0.0196
ENSBTAG00000034689	ZNRF1	18	1	2363234	2451062	protein_coding	-0.844402	6.29806	1.62e-05	0.000614
ENSBTAG00000030523	ZPBP2	19	1	40217187	40226085	protein_coding	1.13237	3.59347	9.26e-06	0.000411
ENSBTAG00000002627	ZRANB2	3	1	74146776	74163809	protein_coding	0.600322	4.44479	0.00532585	0.037
ENSBTAG00000020419	ZRSR2	X	-1	127697032	127707709	protein_coding	-0.637546	5.56595	0.000410395	0.00648
ENSBTAG00000044099	ZSWIM7	19	1	33472383	33481997	protein_coding	-0.815438	4.82209	4.53e-05	0.00131
ENSBTAG00000019680	ZYG11B	3	-1	93541281	93615853	protein_coding	0.612328	3.78385	0.00279244	0.0244
ENSBTAG00000052439		10	1	16596703	16615062	lncRNA	-2.15096	-0.538708	0.00011732	0.00267
ENSBTAG00000053664		23	-1	28516280	28524677	lncRNA	-2.1187	1.09818	0.00391539	0.0304
ENSBTAG00000047000		10	-1	73370050	73370853	processed_pseudogene	-1.6098	-0.613684	0.00171399	0.0177
ENSBTAG00000048597		4	1	105625076	105625570	pseudogene	-1.50315	3.10346	0.0014433	0.0157
ENSBTAG00000053793		29	1	49746689	49755832	lncRNA	-1.38442	-0.167961	0.00520314	0.0365
ENSBTAG00000051284		3	1	14400565	14424283	lncRNA	-1.32169	0.767335	0.000322301	0.00547
ENSBTAG00000053187		13	-1	64792559	64837197	pseudogene	-1.25746	-0.86323	0.00697553	0.0447
ENSBTAG00000051765		3	1	16832974	16835826	lncRNA	-1.23599	1.99677	0.000211981	0.00407
ENSBTAG00000051385		19	1	62036484	62043264	lncRNA	-1.19003	6.42225	7.53e-07	6.34e-05
ENSBTAG00000050125		17	-1	61082425	61085624	lncRNA	-1.1855	-0.234868	0.00350541	0.0282
ENSBTAG00000014662		10	-1	22033232	22033713	pseudogene	-1.17066	0.487615	0.00535252	0.0372
ENSBTAG00000051056		2	-1	85896788	85899115	lncRNA	-1.16902	1.58485	0.00139186	0.0152
ENSBTAG00000052619		9	-1	78728459	78734608	lncRNA	-1.10151	1.66087	0.000191753	0.00383
ENSBTAG00000054381		21	-1	69068338	69069429	lncRNA	-1.07913	4.3169	3.91e-05	0.00119
ENSBTAG00000048899		7	-1	22008673	22018311	lncRNA	-1.05663	2.43008	7.44e-05	0.00193
ENSBTAG00000048759		9	1	91607111	91630248	lncRNA	-0.90694	1.74929	0.00337348	0.0274
ENSBTAG00000050654		18	1	4429593	4432836	lncRNA	-0.816562	4.12273	0.00149871	0.0161
ENSBTAG00000052866		3	-1	13048396	13068048	lncRNA	-0.703392	3.21492	0.00798537	0.0488
ENSBTAG00000049609		22	1	50908307	50908557	pseudogene	-0.659723	3.48634	0.00753363	0.0469
ENSBTAG00000046100		26	1	14055286	14056972	pseudogene	-0.656434	4.59182	0.000601294	0.00861
ENSBTAG00000053856		21	1	2093503	2122385	lncRNA	0.660442	3.05581	0.00754677	0.047
ENSBTAG00000049724		5	1	113882866	113903956	lncRNA	0.830234	3.12159	0.00359261	0.0286
ENSBTAG00000054758		X	1	77186632	77186757	misc_RNA	0.903955	2.35591	0.00448257	0.0332
ENSBTAG00000049989		21	-1	69852890	69854808	lncRNA	1.09331	-0.161864	0.00316405	0.0266
ENSBTAG00000049802		X	1	19428015	19483917	pseudogene	1.09528	1.77549	0.000739091	0.00995
ENSBTAG00000052677		26	1	47923708	47931593	lncRNA	1.18949	2.70895	6.16e-05	0.00169
ENSBTAG00000051325		17	1	69865548	69865724	misc_RNA	1.21237	1.10339	0.000754231	0.0101
ENSBTAG00000052352		23	1	7737026	7738241	lncRNA	1.27144	5.24923	2.65e-06	0.000158
ENSBTAG00000049874		5	-1	119946290	119956511	lncRNA	1.28161	-0.527799	0.00161809	0.0169
ENSBTAG00000052781		17	1	69864998	69865236	misc_RNA	1.3123	0.933378	0.000295549	0.00516
ENSBTAG00000048719		5	1	85456819	85627596	lncRNA	1.36114	-0.618642	0.00732534	0.0461
ENSBTAG00000051464		2	1	124381446	124381619	misc_RNA	1.36248	-1.11858	0.00472044	0.0343
ENSBTAG00000050003		13	-1	42893622	42900368	lncRNA	1.36689	1.66874	3.85e-05	0.00118
ENSBTAG00000049113		27	1	24471292	24481185	lncRNA	1.40306	0.520347	9.57e-05	0.00235
ENSBTAG00000054696		17	1	69863413	69863501	misc_RNA	1.4766	-0.834696	0.00150216	0.0162
ENSBTAG00000051700		16	1	13228445	13322214	lncRNA	1.5754	-0.0710316	0.000546727	0.00806
ENSBTAG00000042837		27	1	19186465	19186541	snoRNA	1.60738	0.51664	5.94e-05	0.00164
ENSBTAG00000042625		27	1	19186649	19186721	snoRNA	1.62633	0.021136	3.76e-05	0.00116
ENSBTAG00000048750		11	-1	43213656	43214099	pseudogene	1.64282	0.79185	2.2e-05	0.000802
ENSBTAG00000051681		3	-1	12615376	12631769	lncRNA	1.79463	0.928706	0.00218785	0.0208
ENSBTAG00000043549		MT	1	4197	4265	Mt_tRNA	1.88776	2.14915	5.61e-06	0.000284
ENSBTAG00000053447		2	-1	31359520	31376881	lncRNA	2.51586	0.204679	4.68e-11	2.32e-08
ENSBTAG00000049738		11	-1	8916821	8948761	lncRNA	2.73275	-0.533211	6.39e-07	5.74e-05
ENSBTAG00000051089		23	-1	28741064	28750116	pseudogene	2.87641	0.634006	0.00803987	0.049
Abbreviations:
pb = pair base
FC = fold change
CPM = Count per million
1 DNA strand = 1 (coding), -1 (not coding)

## Sheet: Table S5
Category	Number of Genes	+/-*	p-value	q-value
Biological Process (BP)
inflammatory response (GO:0006954)	81	-	7.5e-10	1.18e-07
granulocyte chemotaxis (GO:0071621)	28	-	1.64e-08	1.04e-06
neutrophil migration (GO:1990266)	25	-	3.54e-08	1.96e-06
cytokine-mediated signaling pathway (GO:0019221)	92	-	4.39e-08	2.36e-06
G protein-coupled receptor signaling pathway (GO:0007186)	156	-	1.33e-05	0.0003
negative regulation of endopeptidase activity (GO:0010951)	22	-	4.23e-05	0.000806
regulation of cell population proliferation (GO:0042127)	76	-	6.53e-05	0.00114
positive regulation of ERK1 and ERK2 cascade (GO:0070374)	28	-	7.92e-05	0.00135
tissue development (GO:0009888)	68	-	0.000143	0.00208
response to interleukin-1 (GO:0070555)	21	-	0.000145	0.00209
apoptotic signaling pathway (GO:0097190)	71	-	0.000146	0.0021
positive regulation of adaptive immune response (GO:0002821)	30	-	0.000152	0.00216
extracellular matrix organization (GO:0030198)	26	-	0.000152	0.00215
T cell differentiation (GO:0030217)	13	-	0.00018	0.00247
T cell mediated immunity (GO:0002456)	26	-	0.000202	0.00267
cell population proliferation (GO:0008283)	84	-	0.000238	0.00306
antimicrobial humoral immune response mediated by antimicrobial peptide (GO:0061844)	12	-	0.000288	0.00357
negative regulation of multicellular organismal process (GO:0051241)	36	-	0.000361	0.00435
ERK1 and ERK2 cascade (GO:0070371)	30	-	0.000369	0.0044
regulation of chemotaxis (GO:0050920)	21	-	0.000497	0.00571
regulation of wound healing (GO:0061041)	6	-	0.000646	0.0071
positive regulation of lymphocyte mediated immunity (GO:0002708)	41	-	0.000737	0.00783
tissue regeneration (GO:0042246)	27	-	0.000861	0.00876
blood coagulation (GO:0007596)	15	-	0.0011	0.0105
glutathione metabolic process (GO:0006749)	22	-	0.00122	0.0114
lymphocyte migration (GO:0072676)	21	-	0.00123	0.0115
cell-cell adhesion (GO:0098609)	110	-	0.00124	0.0115
regulation of heart contraction (GO:0008016)	7	-	0.0013	0.012
antibacterial humoral response (GO:0019731)	8	-	0.00184	0.0158
ATP metabolic process (GO:0046034)	63	-	0.00189	0.0159
actin cytoskeleton reorganization (GO:0031532)	15	-	0.00189	0.0159
regulation of cation transmembrane transport (GO:1904062)	37	-	0.0019	0.0159
regulation of ion transmembrane transporter activity (GO:0032412)	32	-	0.0019	0.0158
negative regulation of inflammatory response (GO:0050728)	10	-	0.00209	0.017
hormone-mediated signaling pathway (GO:0009755)	18	-	0.00227	0.0182
microglial cell activation (GO:0001774)	4	-	0.00246	0.0195
angiogenesis (GO:0001525)	33	-	0.00264	0.0207
antigen processing and presentation (GO:0019882)	51	-	0.00266	0.0207
regulation of coagulation (GO:0050818)	4	-	0.00289	0.0221
cGMP metabolic process (GO:0046068)	7	-	0.0032	0.0237
negative regulation of transport (GO:0051051)	26	-	0.00352	0.0253
positive regulation of T cell differentiation (GO:0045582)	5	-	0.0037	0.0262
cell-cell signaling (GO:0007267)	175	-	0.00379	0.0266
regulation of metal ion transport (GO:0010959)	39	-	0.00395	0.0275
ion transport (GO:0006811)	303	-	0.00401	0.0278
positive regulation of catalytic activity (GO:0043085)	202	-	0.00403	0.0278
heart contraction (GO:0060047)	9	-	0.00406	0.0278
receptor internalization (GO:0031623)	8	-	0.00422	0.0285
positive regulation of leukocyte migration (GO:0002687)	13	-	0.00432	0.0291
regulation of neurogenesis (GO:0050767)	33	-	0.00438	0.0292
regulation of I-kappaB kinase/NF-kappaB signaling (GO:0043122)	37	-	0.00463	0.0306
cellular response to tumor necrosis factor (GO:0071356)	29	-	0.00484	0.0314
cellular response to lipopolysaccharide (GO:0071222)	23	-	0.00582	0.0368
axonogenesis (GO:0007409)	68	-	0.00599	0.0377
T cell activation involved in immune response (GO:0002286)	5	-	0.00675	0.0417
regulation of exocytosis (GO:0017157)	37	-	0.00792	0.0483
regulation of programmed cell death (GO:0043067)	109	-	0.00807	0.0488
aromatic amino acid family metabolic process (GO:0009072)	8	-	0.00807	0.0487
vesicle fusion to plasma membrane (GO:0099500)	80	-	0.0082	0.0492
acylglycerol metabolic process (GO:0006639)	23	-	0.00829	0.0491
nucleoside diphosphate phosphorylation (GO:0006165)	20	-	0.00838	0.0492
regulation of macrophage activation (GO:0043030)	5	-	0.00853	0.05
transcription by RNA polymerase II (GO:0006366)	868	+	7.24e-06	0.000186
regulation of transcription by RNA polymerase II (GO:0006357)	826	+	1.31e-05	0.000301
mitotic cell cycle phase transition (GO:0044772)	73	+	2.57e-05	0.000536
macromolecule methylation (GO:0043414)	92	+	0.000122	0.00188
protein localization to kinetochore (GO:0034501)	6	+	0.000284	0.00354
protein import into nucleus (GO:0006606)	43	+	0.000683	0.00743
meiotic telophase I (GO:0007134)	28	+	0.000841	0.00863
B cell receptor signaling pathway (GO:0050853)	28	+	0.000881	0.00884
DNA biosynthetic process (GO:0071897)	83	+	0.000884	0.00884
regulation of translation (GO:0006417)	91	+	0.000935	0.00918
pseudouridine synthesis (GO:0001522)	10	+	0.0011	0.0106
mitotic spindle assembly (GO:0090307)	16	+	0.00129	0.0119
ncRNA processing (GO:0034470)	196	+	0.00132	0.0121
protein-DNA complex assembly (GO:0065004)	45	+	0.00147	0.0131
reciprocal meiotic recombination (GO:0007131)	20	+	0.00148	0.0132
B cell activation (GO:0042113)	32	+	0.00157	0.0137
DNA-dependent DNA replication (GO:0006261)	59	+	0.00166	0.0142
meiotic chromosome segregation (GO:0045132)	24	+	0.00211	0.0171
kinetochore organization (GO:0051383)	6	+	0.00256	0.0202
protein modification by small protein conjugation (GO:0032446)	240	+	0.00324	0.0239
vesicle targeting, trans-Golgi to periciliary membrane compartment (GO:0097712)	96	+	0.0048	0.0315
ciliary transition zone assembly (GO:1905349)	96	+	0.0048	0.0314
intraciliary transport involved in cilium assembly (GO:0035735)	96	+	0.0048	0.0313
axoneme assembly (GO:0035082)	96	+	0.0048	0.0312
histone acetylation (GO:0016573)	33	+	0.00628	0.0392
double-strand break repair via homologous recombination (GO:0000724)	58	+	0.00677	0.0418
DNA damage checkpoint signaling (GO:0000077)	24	+	0.00794	0.0483
negative regulation of nuclear division (GO:0051784)	14	+	0.00826	0.0492
tRNA metabolic process (GO:0006399)	110	+	0.00828	0.0491
mitotic sister chromatid cohesion (GO:0007064)	9	+	0.00834	0.0491
Terms of molecular function (MF)
chemokine receptor binding (GO:0042379)	27	-	5.12e-09	4.6e-07
cytokine activity (GO:0005125)	38	-	8.28e-08	4.47e-06
cytokine binding (GO:0019955)	50	-	2.92e-06	0.000112
serine-type endopeptidase activity (GO:0004252)	46	-	1.07e-05	0.000339
structural constituent of ribosome (GO:0003735)	150	-	3.9e-05	0.000843
cytokine receptor activity (GO:0004896)	38	-	0.000118	0.00212
serine-type endopeptidase inhibitor activity (GO:0004867)	17	-	0.000135	0.00236
phospholipase activity (GO:0004620)	30	-	0.000168	0.00283
protease binding (GO:0002020)	45	-	0.000355	0.00547
G protein-coupled receptor activity (GO:0004930)	87	-	0.00148	0.0182
carboxylic ester hydrolase activity (GO:0052689)	41	-	0.00155	0.0186
neurotransmitter receptor activity (GO:0030594)	11	-	0.00226	0.0249
neurotransmitter binding (GO:0042165)	11	-	0.00226	0.0244
calcium ion binding (GO:0005509)	82	-	0.00283	0.0289
cell adhesion molecule binding (GO:0050839)	83	-	0.00397	0.0377
glutathione transferase activity (GO:0004364)	15	-	0.00549	0.0486
protein tyrosine kinase activity (GO:0004713)	62	-	0.00568	0.0479
peptide receptor activity (GO:0001653)	20	-	0.00609	0.0506
heparin binding (GO:0008201)	7	-	0.00612	0.0501
histone binding (GO:0042393)	88	+	3.34e-06	0.00012
chromatin binding (GO:0003682)	138	+	3.18e-05	0.000781
peptide N-acetyltransferase activity (GO:0034212)	16	+	0.00134	0.0172
endodeoxyribonuclease activity (GO:0004520)	11	+	0.0017	0.0199
transcription coactivator activity (GO:0003713)	60	+	0.00209	0.024
S-adenosylmethionine-dependent methyltransferase activity (GO:0008757)	68	+	0.0026	0.0275
single-stranded DNA binding (GO:0003697)	33	+	0.00267	0.0277
DNA replication origin binding (GO:0003688)	9	+	0.00332	0.0332
cyclin binding (GO:0030332)	53	+	0.00417	0.0389
plus-end-directed microtubule motor activity (GO:0008574)	8	+	0.00564	0.0484
cyclin-dependent protein serine/threonine kinase activity (GO:0004693)	52	+	0.00617	0.049
Terms of cell component (CC)
extracellular space (GO:0005615)	337	-	0	0
collagen-containing extracellular matrix (GO:0062023)	30	-	0.000147	0.00258
external side of plasma membrane (GO:0009897)	131	-	0.000168	0.00286
leaflet of membrane bilayer (GO:0097478)	185	-	0.000172	0.00273
cytosolic small ribosomal subunit (GO:0022627)	52	-	0.000227	0.00352
integral component of plasma membrane (GO:0005887)	306	-	0.000328	0.00465
receptor complex (GO:0043235)	114	-	0.00048	0.00612
respiratory chain complex (GO:0098803)	53	-	0.0024	0.0218
mitochondrial respirasome (GO:0005746)	51	-	0.00244	0.0218
C2 axonemal microtubule (GO:1990720)	8	-	0.00266	0.0226
C1 axonemal microtubule (GO:1990719)	8	-	0.00266	0.0222
inner dynein arm (GO:0036156)	8	-	0.00266	0.0215
B axonemal microtubule (GO:0097650)	8	-	0.00266	0.0209
A axonemal microtubule (GO:0097649)	8	-	0.00266	0.0206
inner mitochondrial membrane protein complex (GO:0098800)	86	-	0.00371	0.0263
large ribosomal subunit (GO:0015934)	90	-	0.00458	0.032
sperm flagellum (GO:0036126)	7	-	0.00482	0.0332
focal adhesion (GO:0005925)	26	-	0.00753	0.0486
spindle microtubule (GO:0005876)	27	+	0.000136	0.00248
chromosome, centromeric region (GO:0000775)	44	+	0.000268	0.00391
condensed chromosome (GO:0000793)	57	+	0.000376	0.00519
chromatin (GO:0000785)	120	+	0.000584	0.00726
histone methyltransferase complex (GO:0035097)	27	+	0.000683	0.0081
cyclin-dependent protein kinase holoenzyme complex (GO:0000307)	25	+	0.000722	0.00837
transcription regulator complex (GO:0005667)	158	+	0.00176	0.0176
centriole (GO:0005814)	131	+	0.00213	0.0209
cytoplasmic stress granule (GO:0010494)	17	+	0.00231	0.0214
centrosome (GO:0005813)	113	+	0.00282	0.0214
mitotic spindle (GO:0072686)	31	+	0.00308	0.0228
protein acetyltransferase complex (GO:0031248)	52	+	0.00717	0.0475
Protein class (PC) PANTHER category
immunoglobulin receptor superfamily (PC00124)	173	-	0	0
transmembrane signal receptor (PC00197)	314	-	9.54e-11	3.08e-09
calmodulin-related (PC00061)	48	-	2.52e-08	4.89e-07
serine protease (PC00203)	102	-	8.04e-08	1.3e-06
ribosomal protein (PC00202)	224	-	6.28e-07	8.7e-06
protease inhibitor (PC00191)	54	-	4.23e-06	5.12e-05
cell adhesion molecule (PC00069)	125	-	5.47e-05	0.000558
growth factor (PC00112)	24	-	0.000137	0.00133
major histocompatibility complex protein (PC00149)	51	-	0.00112	0.00902
chemokine (PC00074)	8	-	0.00122	0.00944
extracellular matrix structural protein (PC00103)	24	-	0.00131	0.00978
storage protein (PC00210)	5	-	0.00306	0.0192
globin (PC00107)	4	-	0.00373	0.0226
carbohydrate kinase (PC00065)	15	-	0.0065	0.0371
C2H2 zinc finger transcription factor (PC00248)	377	+	1.9e-13	9.2e-12
chromatin/chromatin-binding, or -regulatory protein (PC00077)	276	+	1.32e-06	1.7e-05
RNA metabolism protein (PC00031)	713	+	8.71e-06	9.94e-05
immunoglobulin (PC00123)	41	+	1.49e-05	0.00016
ubiquitin-protein ligase (PC00234)	314	+	0.000473	0.00417
kinase activator (PC00138)	35	+	0.000975	0.00823
acyltransferase (PC00042)	47	+	0.00135	0.00967
exodeoxyribonuclease (PC00098)	6	+	0.00245	0.017
KEGG metabolic pathway category
Cytokine-cytokine receptor interaction (bta04060)	141	-		7.26e-08
Ribosome (bta03010)	117	-		1.23e-07
Complement and coagulation cascades (bta04610)	44	-		1.73e-05
Viral protein interaction with cytokine and cytokine receptor (bta04061)	54	-		3.88e-05
Neuroactive ligand-receptor interaction (bta04080)	78	-		0.00026
Chagas disease (bta05142)	87	-		0.00026
Autoimmune thyroid disease (bta05320)	36	-		0.00036
Cell adhesion molecules (bta04514)	85	-		0.00041
Allograft rejection (bta05330)	38	-		0.00044
Non-alcoholic fatty liver disease (bta04932)	127	-		0.0014
Amoebiasis (bta05146)	66	-		0.0014
Inflammatory bowel disease (bta05321)	55	-		0.0014
Rheumatoid arthritis (bta05323)	71	-		0.0014
Type I diabetes mellitus (bta04940)	42	-		0.0015
IL-17 signaling pathway (bta04657)	66	-		0.002
Th1 and Th2 cell differentiation (bta04658)	81	-		0.002
Staphylococcus aureus infection (bta05150)	42	-		0.002
Natural killer cell mediated cytotoxicity (bta04650)	81	-		0.0046
Calcium signaling pathway (bta04020)	101	-		0.0051
Graft-versus-host disease (bta05332)	37	-		0.0057
Th17 cell differentiation (bta04659)	95	-		0.0058
NF-kappa B signaling pathway (bta04064)	87	-		0.0082
Cell cycle (bta04110)	109	+		0.0011
RNA transport (bta03013)	138	+		0.0014
Cellular senescence (bta04218)	133	+		0.003
Lysine degradation (bta00310)	50	+		0.0039
B cell receptor signaling pathway (bta04662)	61	+		0.0091
Proteoglycans in cancer (bta05205)	124	+ / -		0.001
GnRH secretion (bta04929)	38	+ / -		0.0014
Melanoma (bta05218)	47	+ / -		0.0055
*Term enriched in upregulated (+) or downregulated (-) genes

## Sheet: Table S6
Category1	ID2	Term description3	FDR4	Number of genes from cluster	Total annotated genes in the category	Genes from cluster5
Cluster A
BP	GO:0007049	Cell cycle	1.33e-30	33	1127	[KIFC1, AURKB, CLSPN, CCNA2, HELLS, BUB1B, NUF2, KIF18B, SPDL1, KIF20A, BRCA1, KIF11, NUSAP1, KIF4A, CDCA8, PLK2, PRC1, PBK, NCAPG, NDC80, ECT2, KIF20B, HJURP, KIF18A, SGOL2, UHRF1, ANLN, IQGAP3, NEK2, CKAP2, FBXO5, TOP2A, TTK]
BP	GO:0007052	Mitotic spindle organization	1.84e-11	9	69	[KIFC1, AURKB, NUF2, KIF11, KIF4A, PLK2, PRC1, NDC80, NEK2]
BP	GO:0007080	Mitotic metaphase plate congression	1.05e-07	6	37	[KIFC1, NUF2, SPDL1, CDCA8, NDC80, KIF18A]
BP	GO:0061640	Cytoskeleton-dependent cytokinesis	1.98e-07	7	84	[AURKB, KIF20A, NUSAP1, KIF4A, PRC1, ECT2, ANLN]
BP	GO:0000075	Cell cycle checkpoint	2.42e-07	8	148	[AURKB, CLSPN, BUB1B, SPDL1, PLK2, DTL, TOP2A, TTK]
BP	GO:0051983	Regulation of chromosome segregation	5.72e-07	7	102	[AURKB, BUB1B, SPDL1, NDC80, ECT2, NEK2, FBXO5]
BP	GO:0051321	Meiotic cell cycle	2.66e-05	7	190	[BUB1B, NUF2, KIF18A, SGOL2, NEK2, FBXO5, TOP2A]
BP	GO:0007018	Microtubule-based movement	3.08e-05	8	299	[KIFC1, KIF18B, KIF20A, KIF11, KIF4A, KIF20B, KIF18A, KIF15]
BP	GO:0032954	Regulation of cytokinetic process	0.0048	2	3	[ECT2, KIF20B]
BP	GO:0051754	Meiotic sister chromatid cohesion, centromeric	0.0048	2	3	[BUB1B, SGOL2]
BP	GO:0030261	Chromosome condensation	0.0065	3	34	[NUSAP1, NCAPG, TOP2A]
BP	GO:0051299	Centrosome separation	0.0125	2	6	[KIF11, NEK2]
BP	GO:0031109	Microtubule polymerization or depolymerization	0.0127	3	44	[KIF18B, KIF18A, FBXO5]
BP	GO:0045931	Positive regulation of mitotic cell cycle	0.0131	4	123	[DTL, NDC80, KIF20B, FBXO5]
BP	GO:0010216	Maintenance of dna methylation	0.0151	2	7	[HELLS, UHRF1]
BP	GO:0006259	DNA metabolic process	0.0257	7	639	[CLSPN, HELLS, BRCA1, MCM10, DTL, UHRF1, TOP2A]
BP	GO:0044843	Cell cycle g1/s phase transition	0.0315	3	64	[CCNA2, PLK2, IQGAP3]
BP	GO:0034501	Protein localization to kinetochore	0.0337	2	12	[AURKB, SPDL1]
Cluster B
BP	GO:0006684	Sphingomyelin metabolic process	0.0147	2	13	[SMPD2, SGMS1]
BP	GO:0006670	Sphingosine metabolic process	0.0189	2	16	[PPAP2C, SGPP2]
KEGG	bta00600	Sphingolipid metabolism	2.5e-20	9	49	[PPAP2C, CERS4, KDSR, SMPD2, SGMS1, CERS1, UGCG, SGPL1, SGPP2]
Cluster C
BP	GO:0006281	DNA repair	1.68e-10	12	445	[BRCA2, FANCM, MSH2, APEX1, XRCC6, RBBP8, MSH3, RAD50, RAD51C, ERCC4, RAD18, ATRX]
BP	GO:0042592	Homeostatic process	0.00024	10	1288	[BRCA2, PLCG2, XRCC6, PIK3CA, RAD50, RAD51C, LYN, LAT, BCR, ERCC4]
BP	GO:0043303	Mast cell degranulation	0.00033	3	15	[LYN, LAT, BTK]
BP	GO:0010165	Response to x-ray	0.00057	3	21	[BRCA2, MSH2, XRCC6]
BP	GO:0045005	DNA-dependent DNA replication maintenance of fidelity	0.0015	3	34	[BRCA2, MSH3, ATRX]
BP	GO:0000726	Non-recombinational repair	0.0018	3	38	[XRCC6, RBBP8, ERCC4]
BP	GO:0006296	Nucleotide-excision repair, dna incision, 5-to lesion	0.0023	2	4	[FANCM, ERCC4]
BP	GO:0007131	Reciprocal meiotic recombination	0.0025	3	45	[FANCM, MSH3, RAD51C]
BP	GO:0070192	Chromosome organization involved in meiotic cell cycle	0.0054	3	64	[RAD50, RAD51C, ATRX]
BP	GO:0007141	Male meiosis i	0.0178	2	19	[BRCA2, RAD51C]
BP	GO:1903169	Regulation of calcium ion transmembrane transport	0.0194	3	112	[PLCG2, FYN, LYN]
BP	GO:0006301	Postreplication repair	0.0231	2	23	[MSH2, RAD18]
BP	GO:0043552	Positive regulation of phosphatidylinositol 3-kinase activity	0.0231	2	23	[VAV2, LYN]
KEGG	bta04662	B cell receptor signaling pathway	3.66e-10	7	65	[PLCG2, VAV2, PIK3CA, LYN, BTK, BLNK, CD79B]
KEGG	bta04660	T cell receptor signaling pathway	0.00016	4	98	[VAV2, PIK3CA, FYN, LAT]
KEGG	bta01524	Platinum drug resistance	0.0017	3	68	[MSH2, MSH3, PIK3CA]
KEGG	bta03450	Non-homologous end-joining	0.0027	2	13	[XRCC6, RAD50]
KEGG	bta05340	Primary immunodeficiency	0.0116	2	33	[BTK, BLNK]
KEGG	bta04370	VEGF signaling pathway	0.0184	2	48	[PLCG2, PIK3CA]
Cluster D
BP	GO:0002376	Immune system process	1.43e-14	29	1806	[PRF1, CD79A, SYK, ZAP70, CD3D, BOLA-DOA, ITGAL, JSP.1, PDCD1, SOS1, CD22, CD247, BOLA-DRB3, CXCR3, TNFRSF4, CXCR6, IL7, IL15, LA-DQB, CD8B, CD1D, FCER1G, CCL3, LCK, ATM, TEC, LAG3, EOMES, HRAS]
BP	GO:0000723	Telomere maintenance	5.08e-07	7	69	[PRF1, SYK, ZAP70, ITGAL, GZMB, SOS1, CD247, FCER1G, LCK, BDMD1, HRAS]
BP	GO:1902105	Regulation of leukocyte differentiation	1.27e-05	8	199	[PRF1, BOLA-DOA, JSP.1, GZMB, BOLA-DRB3, LA-DQB, BDMD1]
BP	GO:0006302	Double-strand break repair	6.19e-05	7	170	[CDC27, WEE1, CCNE1, CCNE2, RAD21, CDC25B, STAG2, ATM]
BP	GO:0006468	Protein phosphorylation	0.00022	11	713	[CD3D, BOLA-DOA, BOLA-DRB3, IL7, LA-DQB, CD8B, CD1D]
BP	GO:0050853	B cell receptor signaling pathway	0.00042	4	34	[DNA2, CCNE1, CCNE2, RPA1, SMC6, WRN, ATM]
BP	GO:0019886	Antigen processing and presentation of exogenous peptide antigen via mhc class ii	0.0012	3	13	[CD79A, ZAP70, CD3D, CD8B, LCK]
BP	GO:0050852	T cell receptor signaling pathway	0.0042	4	71	[CD79A, SYK, SOS1, RASGRP3, HRAS]
BP	GO:0038156	interleukin-3-mediated signaling pathway	0.0045	2	2	[SYK, ZAP70, BOLA-DOA, SOS1, IL7, IL15, CCL3, LAG3]
BP	GO:0051984	Positive regulation of chromosome segregation	0.0068	3	28	[DNA2, RAD21, RPA1, WRN, XRCC2, SMARCAD1, HELQ]
BP	GO:0002683	Negative regulation of immune system process	0.012	6	320	[WEE1, CD3D, JSP.1, CD247, ATM, HRAS]
BP	GO:0010332	Response to gamma radiation	0.012	3	37	[WEE1, CCNE1, SYK, ZAP70, CDC25B, IL15, CCL3, LCK, ATM, TEC, RASGRP3]
BP	GO:0050864	Regulation of b cell activation	0.0121	4	103	[CD79A, SYK, LCK, TEC]
BP	GO:0046631	Alpha-beta t cell activation	0.0279	3	54	[CXCR3, TNFRSF4, CXCR6, IL7, IL15, CCL3]
BP	GO:0002286	T cell activation involved in immune response	0.0382	3	64	[CCNE1, CCNE2, SOS1, HRAS]
KEGG	bta04650	Natural killer cell mediated cytotoxicity	1.53e-12	11	115	[RPA1, ATM, XRCC2]
KEGG	bta05330	Allograft rejection	3.37e-09	7	46	[BOLA-DOA, BOLA-DRB3, FCER1G]
KEGG	bta04110	Cell cycle	2.2e-08	8	118	[ZAP70, CD247, TEC, HRAS]
KEGG	bta04640	Hematopoietic cell lineage	1.2e-07	7	92	[SYK, FCER1G]
KEGG	bta05340	Primary immunodeficiency	7.14e-07	5	33	[CDC27, RAD21, SMC6]
KEGG	bta04662	B cell receptor signaling pathway	1.26e-05	5	65	[BOLA-DOA, PDCD1, CD22, FCER1G, CCL3, LAG3]
KEGG	bta05170	Human immunodeficiency virus 1 infection	0.00016	6	207	[WRN, XRCC2, HRAS]
KEGG	bta04060	Cytokine-cytokine receptor interaction	0.00075	6	283	[SYK, CD22, TNFRSF4, IL7]
KEGG	bta05215	Prostate cancer	0.00075	4	86	[CD3D, CD247, CCL3]
KEGG	bta03440	Homologous recombination	0.0011	3	36	[DNA2, RPA1]
KEGG	bta05142	Chagas disease	0.0148	3	106	[ZAP70, IL15, EOMES]
KEGG	bta03030	DNA replication	0.0192	2	33	[ITGAL, FCER1G, EOMES]
KEGG	bta05202	Transcriptional misregulation in cancer	0.0413	3	166	[GZMB, ATM, BDMD1]
Cluster E
BP	GO:0034470	ncRNA processing	2.68e-06	11	368	[ELP3, WDR75, PA2G4, KRR1, TRUB1, WDR3, NSUN6, FTSJ1, DDX18, MAK16, PUS7]
BP	GO:0002376	Immune system process	0.00095	16	1806	[TRAC, CCL4, SLAMF1, ENSBTAP00000016194, CTLA4, NCK2, CD3E, CD2, TLR9, ICOS, SH2D1A, TFRC, CD6, CCR7, FLT1, CR2]
BP	GO:0050671	Positive regulation of lymphocyte proliferation	0.0284	4	97	[NCK2, TLR9, TFRC, CD6]
BP	GO:0035690	Cellular response to drug	0.0295	3	37	[CD69, CCL4, TFRC]
BP	GO:1990481	mRNA pseudouridine synthesis	0.0308	2	5	[TRUB1, PUS7]
KEGG	bta04514	Cell adhesion molecules	0.00019	6	140	[ENSBTAP00000016194, CTLA4, CD2, ICOS, CD6, TCRB]
KEGG	bta04640	Hematopoietic cell lineage	0.0053	4	92	[CD3E, CD2, TFRC, CR2]
KEGG	bta05162	Measles	0.0168	4	135	[SLAMF1, CD3E, TLR9, TCRB]
KEGG	bta03008	Ribosome biogenesis in eukaryotes	0.0266	3	70	[WDR75, NMD3, WDR3]
KEGG	bta05323	Rheumatoid arthritis	0.0417	3	91	[CTLA4, TCRB, FLT1]
KEGG	bta04066	HIF-1 signaling pathway	0.046	3	102	[ERBB2, TFRC, FLT1]
Cluster F
BP	GO:0006635	Fatty acid beta-oxidation	1.56e-05	6	48	[HADH, ECHDC1, HSD17B4, ETFA, ACOXL, EHHADH]
BP	GO:0051726	Regulation of cell cycle	0.0011	12	893	[TP53, CDK19, SFN, CDKN2C, XPO1, E2F2, DLG1, PKN2, PRMT2, CDK6, MAP4K3, PDGFB]
BP	GO:0002250	Adaptive immune response	0.0057	7	291	[CD7, ICOSLG, DLG1, CD8A, TNFRSF13C, CD4, IRF7]
BP	GO:0007165	Signal transduction	0.0081	24	4493	[TP53, IL4R, CRK, PDGFRA, SFN, RASA1, CD70, MAPK1, KHDRBS1, ICOSLG, E2F2, ITGB7, IL21R, SYNGAP1, CD8A, GPR174, PKN2, PRMT2, TNFRSF13C, LRP8, CDK6, MAP4K3, PDGFB, IRF7]
BP	GO:0002682	Regulation of immune system process	0.0092	11	1026	[CRK, MAPK1, PUM2, ICOSLG, BMI1, DLG1, TNFRSF13C, LRP8, CDK6, CST7, IRF7]
BP	GO:0038026	Reelin-mediated signaling pathway	0.0317	2	5	[CRK, LRP8]
BP	GO:0098880	Maintenance of postsynaptic specialization structure	0.0317	2	5	[DLG1, SYNGAP1]
KEGG	bta05206	MicroRNAs in cancer	8.64e-07	8	147	[TP53, CRK, PDGFRA, MAPK1, BMI1, E2F2, CDK6, PDGFB]
KEGG	bta05166	Human T-cell leukemia virus 1 infection	6.28e-05	7	213	[TP53, MAPK1, CDKN2C, XPO1, E2F2, TNFRSF13C, CD4]
KEGG	bta00640	Propanoate metabolism	0.0012	3	30	[ECHDC1, SUCLG2, EHHADH]
KEGG	bta04640	Hematopoietic cell lineage	0.0013	4	92	[IL4R, MS4A1, CD7, CD4]
KEGG	bta05135	Yersinia infection	0.0032	4	124	[CRK, MAPK1, PKN2, CD4]
KEGG	bta04672	Intestinal immune network for IgA production	0.0035	3	50	[ICOSLG, ITGB7, TNFRSF13C]
KEGG	bta04060	Cytokine-cytokine receptor interaction	0.0056	5	283	[IL4R, CD70, IL21R, TNFRSF13C, CD4]
KEGG	bta05164	Influenza A	0.0056	4	160	[MAPK1, XPO1, CDK6, IRF7]
KEGG	bta04115	p53 signaling pathway	0.0057	3	68	[TP53, SFN, CDK6]
KEGG	bta05202	Transcriptional misregulation in cancer	0.006	4	166	[TP53, CDKN2C, BMI1, ITGB7]
KEGG	bta04630	JAK-STAT signaling pathway	0.0071	4	176	[IL4R, PDGFRA, IL21R, PDGFB]
KEGG	bta04960	Aldosterone-regulated sodium reabsorption	0.0226	2	35	[SFN, MAPK1]
1 "Biological process" (BP) and "KEGG metabolic pathwayS" (KEGG) significantly overrpresented (q < 0.05)
2 Term identification code
3 Functional description
4 q-value
5 ID of genes within cluster
